# Supplementary material for: Repeatable Genomic Outcomes Along the Speciation Continuum: Insights From Pine Hybrid Zones (Genus Pinus)
Source: Mol Ecol. 2025 Oct 13;34(22):e70137. doi: 10.1111/mec.70137 (PMC12617033; doi:10.1111/mec.70137)
Supplement: Supplementary file 1 — Data S1: mec70137‐sup‐0001‐Data_S1.csv. [file MEC-34-e70137-s001.csv]

Population	ID	Morphologocal classification	PS ancestry	PM ancestry	Hybrid classification	cp DNA variant	Latitude	Longitude
Bat	Bat_1	PUG	0,115289	0,884711	H_PM	cp_PM	50,45811698	16,38383296
Bat	Bat_10	PUG	0,140151	0,859849	H_PM	cp_PM	50,45815	16,38328303
Bat	Bat_11	PUG	0,150871	0,849129	H_PM	cp_PM	50,45840004	16,38256696
Bat	Bat_12	PUG	0,128923	0,871077	H_PM	cp_PM	50,45843298	16,38221702
Bat	Bat_13	PUG	0,116438	0,883562	H_PM	cp_PM	50,45836701	16,38190001
Bat	Bat_14	PUG	0,134228	0,865772	H_PM	cp_PM	50,45836701	16,381667
Bat	Bat_15	PUG	0,0975508	0,902449	H_PM	cp_PM	50,45850003	16,38164998
Bat	Bat_2	PUG	0,159508	0,840492	H_PM	cp_PM	50,458667	16,38141696
Bat	Bat_3	PUG	0,126907	0,873093	H_PM	cp_PM	50,45864998	16,38079997
Bat	Bat_4	PUG	0,133058	0,866942	H_PM	cp_PM	50,45886699	16,38035003
Bat	Bat_5	PUG	0,126866	0,873134	H_PM	cp_PM	50,458783	16,38011701
Bat	Bat_6	PUG	0,140608	0,859392	H_PM	cp_PM	50,45894997	16,37974997
Bat	Bat_7	PUG	0,168107	0,831893	H_PM	cp_PM	50,45902901	16,379353
Bat	Bat_8	PUG	0,14311	0,85689	H_PM	cp_PM	50,45943302	16,37980001
Bat	Bat_9	PUG	0,157054	0,842946	H_PM	cp_PM	50,458724	16,37827601
BC	BC_001	PM	0,171328	0,828672	H_PM	cp_PM	49,46049398	20,03960699
BC	BC_002	HYB	0,203507	0,796493	H_PM	cp_PM	49,46050303	20,04010898
BC	BC_003	PS	0,9999	0,0001	PS	cp_PS	49,46061602	20,04011401
BC	BC_004	PM	0,184369	0,815631	H_PM	cp_PM	49,46058903	20,04039296
BC	BC_005	HYB	0,9999	0,0001	PS	cp_PS	49,46076899	20,04051802
BC	BC_006	HYB	0,252927	0,747073	H_PM	cp_PM	49,46080101	20,04074198
BC	BC_007	PM	0,245329	0,754671	H_PM	cp_PM	49,46084602	20,04131204
BC	BC_008	HYB	0,263475	0,736525	H_PM	cp_PM	49,46102003	20,04141798
BC	BC_009	PS	0,978905	0,0210951	PS	cp_PS	49,46100201	20,041091
BC	BC_010	HYB	0,210201	0,789799	H_PM	cp_PM	49,46112698	20,04185099
BC	BC_011	PS	0,9999	0,0001	PS	cp_PS	49,461289	20,041953
BC	BC_012	HYB	0,982298	0,0177019	PS	cp_PS	49,46125497	20,04226699
BC	BC_013	PS	0,9999	0,0001	PS	cp_PS	49,46126604	20,04221804
BC	BC_014	HYB	0,199703	0,800297	H_PM	cp_PM	49,46118004	20,04235198
BC	BC_015	PM	0,231108	0,768892	H_PM	cp_PM	49,46113897	20,04242197
BC	BC_016	HYB	0,625035	0,374965	H_S	cp_PS	49,46139403	20,04247997
BC	BC_017	HYB	0,9999	0,0001	PS	cp_PS	49,46155798	20,04271299
BC	BC_018	HYB	0,246967	0,753033	H_PM	cp_PM	49,46164004	20,04287501
BC	BC_019	PM	0,383598	0,616402	H_PM	cp_PM	49,461518	20,04314298
BC	BC_021	PM	0,244851	0,755149	H_PM	cp_PM	49,46165504	20,04441502
BC	BC_022	PS	0,9999	0,0001	PS	cp_PS	49,46177004	20,04490896
BC	BC_023	HYB	0,130758	0,869242	H_PM	cp_PM	49,46156602	20,04497702
BC	BC_024	PS	0,9999	0,0001	PS	cp_PS	49,46152403	20,04527198
BC	BC_025	PS	0,9999	0,0001	PS	cp_PS	49,46140903	20,04524399
BC	BC_026	HYB	0,193008	0,806992	H_PM	cp_PM	49,46131197	20,045217
BC	BC_027	PS	0,965312	0,0346878	H_S	cp_PS	49,46121398	20,045419
BC	BC_028	HYB	0,219554	0,780446	H_PM	cp_PM	49,460829	20,04525798
BC	BC_030	PM	0,198048	0,801952	H_PM	cp_PM	49,46059104	20,04512697
BC	BC_031	PS	0,9999	0,0001	PS	cp_PS	49,46034201	20,04517903
BC	BC_032	HYB	0,25572	0,74428	H_PM	cp_PM	49,46029499	20,04502304
BC	BC_033	PS	0,9999	0,0001	PS	cp_PS	49,45998302	20,04515204
BC	BC_034	HYB	0,393227	0,606773	H_PM	cp_PM	49,45987799	20,04487099
BC	BC_035	HYB	0,290421	0,709579	H_PM	cp_PM	49,45972603	20,04475901
BC	BC_036	PM	0,222424	0,777576	H_PM	cp_PM	49,45977196	20,04473101
BC	BC_037	HYB	0,136468	0,863532	H_PM	cp_PM	49,45956501	20,044815
BC	BC_038	PS	0,9999	0,0001	PS	cp_PS	49,45952302	20,04494299
BC	BC_039	HYB	0,290352	0,709648	H_PM	cp_PM	49,45948597	20,04473696
BC	BC_040	HYB	0,221452	0,778548	H_PM	cp_PM	49,459246	20,04469003
BC	BC_041	PS	0,9999	0,0001	PS	cp_PS	49,45906796	20,04483101
BC	BC_042	PS	0,9999	0,0001	PS	cp_PS	49,458872	20,04411603
BC	BC_043	PS	0,977353	0,0226466	PS	cp_PS	49,45830597	20,04381001
BC	BC_045	PS	0,9999	0,0001	PS	cp_PS	49,45841703	20,04319402
BC	BC_046	PS	0,9999	0,0001	PS	cp_PS	49,45805199	20,043392
BC	BC_047	PS	0,995142	0,00485804	PS	cp_PS	49,45826397	20,04326703
BC	BC_048	HYB	0,304427	0,695573	H_PM	cp_PM	49,45773801	20,04345596
BC	BC_049	HYB	0,455536	0,544464	H_PM	cp_PM	49,45755302	20,04310903
BC	BC_050	PS	0,863262	0,136738	H_S	cp_PS	49,45751396	20,04312303
BC	BC_051	HYB	0,368357	0,631643	H_PM	cp_PM	49,457435	20,04292899
BC	BC_053	HYB	0,308454	0,691546	H_PM	cp_PM	49,45718103	20,042787
BC	BC_054	PS	0,9999	0,0001	PS	cp_PS	49,45724599	20,04251199
BC	BC_055	HYB	0,402602	0,597398	H_PM	cp_PM	49,45724599	20,04251199
BC	BC_056	PM	0,212647	0,787353	H_PM	cp_PM	49,45722797	20,04214302
BC	BC_057	PS	0,9999	0,0001	PS	cp_PS	49,45707802	20,04219498
BC	BC_058	HYB	0,420751	0,579249	H_PM	cp_PM	49,45700099	20,04201997
BC	BC_059	PS	0,897848	0,102152	H_S	cp_PS	49,45680301	20,04199097
BC	BC_060	HYB	0,286611	0,713389	H_PM	cp_PM	49,45670804	20,04203204
BC	BC_061	HYB	0,26971	0,73029	H_PM	cp_PM	49,456601	20,04169702
BC	BC_062	HYB	0,261969	0,738031	H_PM	cp_PM	49,45676403	20,04162401
BC	BC_063	HYB	0,630961	0,369039	H_S	cp_PS	49,4566	20,04149803
BC	BC_064	HYB	0,214488	0,785512	H_PM	cp_PM	49,4566	20,04149803
BC	BC_065	PS	0,9999	0,0001	PS	cp_PS	49,4566	20,04149803
BC	BC_066	HYB	0,238862	0,761138	H_PM	cp_PM	49,45653403	20,04128898
BC	BC_067	PS	0,9999	0,0001	PS	cp_PS	49,45605199	20,04087199
BC	BC_068	HYB	0,22702	0,77298	H_PM	cp_PM	49,45592802	20,04061801
BC	BC_069	PS	0,9999	0,0001	PS	cp_PS	49,45574597	20,040559
BC	BC_070	HYB	0,192738	0,807262	H_PM	cp_PM	49,45559098	20,040372
BC	BC_071	PS	0,9999	0,0001	PS	cp_PS	49,45539401	20,03975904
BC	BC_072	PS	0,9999	0,0001	PS	cp_PS	49,45546702	20,03957497
BC	BC_073	PM	0,173515	0,826485	H_PM	cp_PM	49,45558897	20,03949903
BC	BC_074	HYB	0,540349	0,459651	H_S	cp_PS	49,455392	20,03921698
BC	BC_075	PM	0,311359	0,688641	H_PM	cp_PM	49,455133	20,038746
BC	BC_076	PS	0,9999	0,0001	PS	cp_PS	49,45491297	20,03862496
BC	BC_077	PM	0,227514	0,772486	H_PM	cp_PM	49,45495698	20,03827804
BC	BC_078	PS	0,9999	0,0001	PS	cp_PS	49,45471298	20,03830201
BC	BC_079	HYB	0,238877	0,761123	H_PM	cp_PM	49,45482303	20,03792197
BC	BC_080	PM	0,279199	0,720801	H_PM	cp_PM	49,45495002	20,03791301
BC	BC_081	HYB	0,283234	0,716766	H_PM	cp_PM	49,45465397	20,037409
BC	BC_082	HYB	0,580648	0,419352	H_S	cp_PS	49,45471197	20,03705797
BC	BC_083	PS	0,9999	0,0001	PS	cp_PS	49,45469303	20,03687298
BC	BC_084	HYB	0,239507	0,760493	H_PM	cp_PM	49,454731	20,03669
BC	BC_085	HYB	0,258738	0,741262	H_PM	cp_PM	49,45492102	20,03657199
BC	BC_086	HYB	0,408598	0,591402	H_PM	cp_PM	49,45467501	20,03644198
BC	BC_087	PS	0,9999	0,0001	PS	cp_PS	49,45464903	20,03633704
BC	BC_088	PS	0,9999	0,0001	PS	cp_PS	49,45489202	20,036416
BC	BC_089	PM	0,178589	0,821411	H_PM	cp_PM	49,45502596	20,03648104
BC	BC_090	HYB	0,211877	0,788123	H_PM	cp_PM	49,45516099	20,03623101
BC	BC_091	HYB	0,190952	0,809048	H_PM	cp_PM	49,45538202	20,03603797
BC	BC_092	HYB	0,548525	0,451475	H_S	cp_PS	49,45538898	20,03604703
BC	BC_093	HYB	0,204916	0,795084	H_PM	cp_PM	49,45550901	20,03602498
BC	BC_094	PS	0,9999	0,0001	PS	cp_PS	49,45550197	20,03596899
BC	BC_095	PM	0,199734	0,800266	H_PM	cp_PM	49,45567103	20,035957
BC	BC_096	HYB	0,251243	0,748757	H_PM	cp_PM	49,45579198	20,03595902
BC	BC_097	HYB	0,254369	0,745631	H_PM	cp_PM	49,45588703	20,03577202
BC	BC_098	PS	0,9999	0,0001	PS	cp_PS	49,45594101	20,03578199
BC	BC_099	PM	0,271417	0,728583	H_PM	cp_PM	49,45589902	20,03608902
BC	BC_100	HYB	0,251601	0,748399	H_PM	cp_PM	49,45598602	20,03612196
BC	BC_101	PS	0,9999	0,0001	PS	cp_PS	49,455967	20,03577797
BC	BC_102	HYB	0,27829	0,72171	H_PM	cp_PM	49,45598502	20,03575802
BC	BC_103	PS	0,9999	0,0001	PS	cp_PS	49,45626497	20,03581401
BC	BC_104	HYB	0,174923	0,825077	H_PM	cp_PM	49,45625299	20,03586598
BC	BC_105	HYB	0,297843	0,702157	H_PM	cp_PM	49,456327	20,03624601
BC	BC_106	PM	0,172023	0,827977	H_PM	cp_PM	49,45629003	20,03635397
BC	BC_107	PM	0,195602	0,804398	H_PM	cp_PM	49,45641601	20,03615297
BC	BC_108	PS	0,9999	0,0001	PS	cp_PS	49,45644996	20,03603999
BC	BC_109	PS	0,9999	0,0001	PS	cp_PS	49,45670804	20,03622397
BC	BC_110	HYB	0,9999	0,0001	PS	cp_PS	49,45673302	20,03626697
BC	BC_111	PM	0,190594	0,809406	H_PM	cp_PM	49,45676797	20,03639404
BC	BC_112	PS	0,9999	0,0001	PS	cp_PS	49,45692102	20,03625599
BC	BC_113	HYB	0,208429	0,791571	H_PM	cp_PM	49,45698104	20,036344
BC	BC_114	PS	0,9999	0,0001	PS	cp_PS	49,45708296	20,03653301
BC	BC_115	HYB	0,186369	0,813631	H_PM	cp_PM	49,45709	20,03674096
BC	BC_116	HYB	0,228929	0,771071	H_PM	cp_PM	49,45702999	20,03691698
BC	BC_117	PM	0,211514	0,788486	H_PM	cp_PM	49,45714097	20,03692604
BC	BC_118	HYB	0,660877	0,339123	H_S	cp_PS	49,457234	20,036862
BC	BC_119	HYB	0,388127	0,611873	H_PM	cp_PM	49,457276	20,03702704
BC	BC_120	PM	0,269993	0,730007	H_PM	cp_PM	49,45722998	20,03705302
BC	BC_121	PS	0,9999	0,0001	PS	cp_PS	49,45748303	20,03698898
BC	BC_122	PM	0,305484	0,694516	H_PM	cp_PM	49,45751597	20,03706803
BC	BC_123	HYB	0,244315	0,755685	H_PM	cp_PM	49,45761999	20,03728302
BC	BC_124	PM	0,240562	0,759438	H_PM	cp_PM	49,45785997	20,03718101
BC	BC_126	PS	0,9999	0,0001	PS	cp_PS	49,45798804	20,036833
BC	BC_127	HYB	0,257303	0,742697	H_PM	cp_PM	49,45801302	20,03683501
BC	BC_128	HYB	0,289938	0,710062	H_PM	cp_PM	49,45813003	20,03698303
BC	BC_129	PM	0,200568	0,799432	H_PM	cp_PM	49,45813003	20,03698303
BC	BC_130	PS	0,9999	0,0001	PS	cp_PS	49,45813799	20,03702897
BC	BC_131	PS	0,9999	0,0001	PS	cp_PS	49,45876203	20,03709602
BC	BC_132	HYB	0,23976	0,76024	H_PM	cp_PM	49,45887904	20,03709602
BC	BC_133	HYB	0,26343	0,73657	H_PM	cp_PM	49,45899898	20,03713399
BC	BC_134	HYB	0,284038	0,715962	H_PM	cp_PM	49,45899798	20,037251
BC	BC_135	HYB	0,292477	0,707523	H_PM	cp_PM	49,45915304	20,03744798
BC	BC_136	HYB	0,263342	0,736658	H_PM	cp_PM	49,45935697	20,03761796
BC	BC_137	PS	0,9999	0,0001	PS	cp_PS	49,45945596	20,03754596
BC	BC_138	HYB	0,355874	0,644126	H_PM	cp_PM	49,45956199	20,03778904
BC	BC_139	PS	0,9999	0,0001	PS	cp_PS	49,45972703	20,03810504
BC	BC_140	HYB	0,590945	0,409055	H_S	cp_PS	49,45961002	20,038272
BC	BC_141	PM	0,283604	0,716396	H_PM	cp_PM	49,45964296	20,03833302
BC	BC_142	HYB	0,265276	0,734724	H_PM	cp_PM	49,45950399	20,038415
BC	BC_143	PM	0,123518	0,876482	H_PM	cp_PM	49,45967398	20,03844299
BC	BC_144	PM	0,249248	0,750752	H_PM	cp_PM	49,45977297	20,038659
BC	BC_145	HYB	0,283187	0,716813	H_PM	cp_PM	49,45970499	20,03883703
BC	BC_146	PM	0,159114	0,840886	H_PM	cp_PM	49,45978001	20,03898396
BC	BC_147	HYB	0,305871	0,694129	H_PM	cp_PM	49,459908	20,03900198
BC	BC_148	PS	0,9999	0,0001	PS	cp_PS	49,46001797	20,03877399
BC	BC_149	HYB	0,162093	0,837907	H_PM	cp_PM	49,46003004	20,03913702
BC	BC_150	PM	0,202162	0,797838	H_PM	cp_PM	49,45995896	20,03930398
BC	BC_151	PM	0,17517	0,82483	H_PM	cp_PM	49,45992996	20,039437
BC	BC_152	PS	0,9999	0,0001	PS	cp_PS	49,46021603	20,03915797
BC	BC_153	HYB	0,258869	0,741131	H_PM	cp_PM	49,46018896	20,03948503
BC	BC_154	PM	0,9999	0,0001	PS	cp_PS	49,460081	20,03970598
BC	BC_155	HYB	0,227237	0,772763	H_PM	cp_PM	49,46006298	20,04004897
BC	BC_156	PM	0,171997	0,828003	H_PM	cp_PM	49,46020698	20,03994604
BC	BC_157	HYB	0,212606	0,787394	H_PM	cp_PM	49,46023598	20,03980799
BC	BC_158	HYB	0,272487	0,727513	H_PM	cp_PM	49,46028301	20,039624
BC	BC_159	PM	0,161765	0,838235	H_PM	cp_PM	49,46025199	20,03963398
BC	BC_160	PS	0,9999	0,0001	PS	cp_PS	49,46041997	20,03942703
BC	BC_161	PM	0,219583	0,780417	H_PM	cp_PM	20,03836202	49,45927399
BC	BC_162	HYB	0,264483	0,735517	H_PM	cp_PM	20,03838197	49,45900502
BC	BC_163	PM	0,319371	0,680629	H_PM	cp_PM	20,03794896	49,45857896
BC	BC_164	PM	0,255933	0,744067	H_PM	cp_PM	20,03760799	49,45807203
BC	BC_165	PM	0,271282	0,728718	H_PM	cp_PM	20,03774403	49,45736996
BC	BC_166	HYB	0,307426	0,692574	H_PM	cp_PM	20,03771301	49,45707098
BC	BC_167	PS	0,9999	0,0001	PS	cp_PS	20,03786799	49,45663101
BC	BC_168	HYB	0,190672	0,809328	H_PM	cp_PM	20,03807603	49,45642004
BC	BC_169	PM	0,257999	0,742001	H_PM	cp_PM	20,03754999	49,45606004
BC	BC_170	HYB	0,202361	0,797639	H_PM	cp_PM	20,03688304	49,45584898
BC	BC_171	PM	0,245008	0,754992	H_PM	cp_PM	20,03666704	49,45553399
BC	BC_172	PM	0,207031	0,792969	H_PM	cp_PM	20,03692503	49,45521296
BC	BC_173	HYB	0,267494	0,732506	H_PM	cp_PM	20,036934	49,454976
BC	BC_174	HYB	0,235819	0,764181	H_PM	cp_PM	20,03761	49,455119
BC	BC_175	PM	0,233173	0,766827	H_PM	cp_PM	20,03793698	49,45519804
BC	BC_176	PM	0,198533	0,801467	H_PM	cp_PM	20,03856503	49,45545101
BC	BC_177	HYB	0,210281	0,789719	H_PM	cp_PM	20,03882504	49,45569199
BC	BC_178	PM	0,271212	0,728788	H_PM	cp_PM	20,03848004	49,455795
BC	BC_179	HYB	0,355901	0,644099	H_PM	cp_PM	20,03819296	49,45594403
BC	BC_180	PM	0,276108	0,723892	H_PM	cp_PM	20,03826697	49,45663101
BC	BC_181	HYB	0,206903	0,793097	H_PM	cp_PM	20,039249	49,45632096
BC	BC_182	HYB	0,574414	0,425586	H_S	cp_PS	20,03917599	49,45671097
BC	BC_183	HYB	0,631597	0,368403	H_S	cp_PS	20,039451	49,456903
BC	BC_184	HYB	0,291073	0,708927	H_PM	cp_PM	20,039853	49,456946
BC	BC_185	PM	0,288632	0,711368	H_PM	cp_PS	20,03940297	49,45731598
BC	BC_186	PM	0,192425	0,807575	H_PM	cp_PM	20,03873602	49,457463
BC	BC_187	PM	0,268221	0,731779	H_PM	cp_PM	20,03867702	49,45816599
BC	BC_188	PS	0,9999	0,0001	PS	cp_PS	20,03884197	49,45833899
BC	BC_189	PS	0,9999	0,0001	PS	cp_PS	20,03904498	49,45848802
BC	BC_190	PS	0,9999	0,0001	PS	cp_PS	20,03904901	49,45832097
BC	BC_191	PS	0,28851	0,71149	H_PM	cp_PM	20,03932502	49,45828602
BC	BC_192	PS	0,9999	0,0001	PS	cp_PS	20,03950699	49,45811603
BC	BC_193	PS	0,9999	0,0001	PS	cp_PS	20,039379	49,45791101
BC	BC_194	PS	0,9999	0,0001	PS	cp_PS	20,03979902	49,458068
BC	BC_195	PS	0,9999	0,0001	PS	cp_PS	20,040041	49,45821402
BC	BC_196	PM	0,154608	0,845392	H_PM	cp_PM	20,04016497	49,45830697
BC	BC_197	PS	0,9999	0,0001	PS	cp_PS	20,04033697	49,45830203
BC	BC_198	PS	0,9999	0,0001	PS	cp_PS	20,04013304	49,45851099
BC	BC_199	PS	0,9999	0,0001	PS	cp_PS	20,03977002	49,45883897
BC	BC_200	PM	0,124861	0,875139	H_PM	cp_PM	20,03948403	49,45922404
BC	BC_201	HYB	0,224953	0,775047	H_PM	cp_PM	20,04006003	49,45959703
BC	BC_202	PS	0,9999	0,0001	PS	cp_PS	20,04024602	49,45913603
BC	BC_203	PS	0,9999	0,0001	PS	cp_PS	20,04052699	49,45901399
BC	BC_204	PS	0,9999	0,0001	PS	cp_PS	20,04085296	49,45928799
BC	BC_205	HYB	0,356879	0,643121	H_PM	cp_PM	20,04082798	49,459434
BC	BC_206	PM	0,144036	0,855964	H_PM	cp_PM	20,04076403	49,45979099
BC	BC_207	HYB	0,608742	0,391258	H_S	cp_PS	20,04129603	49,45954196
BC	BC_208	PS	0,9999	0,0001	PS	cp_PS	20,041436	49,45946996
BC	BC_209	PS	0,9999	0,0001	PS	cp_PS	20,04155201	49,45952897
BC	BC_210	PM	0,29946	0,70054	H_PM	cp_PM	20,04116803	49,46010598
BC	BC_211	PM	0,153544	0,846456	H_PM	cp_PM	20,04071097	49,46034797
BC	BC_212	PM	0,214523	0,785477	H_PM	cp_PM	20,04138001	49,46050001
BC	BC_213	PM	0,21143	0,78857	H_PM	cp_PM	20,041767	49,46060202
BC	BC_214	HYB	0,563696	0,436304	H_S	cp_PS	20,04207697	49,46046598
BC	BC_215	PM	0,284399	0,715601	H_PM	cp_PM	20,042529	49,46073202
BC	BC_216	HYB	0,228362	0,771638	H_PM	cp_PM	20,04277602	49,461044
BC	BC_217	PM	0,309406	0,690594	H_PM	cp_PM	20,04338404	49,461289
BC	BC_218	PM	0,198825	0,801175	H_PM	cp_PM	20,04399802	49,46153602
BC	BC_219	PM	0,227985	0,772015	H_PM	cp_PM	20,04444301	49,46128297
BC	BC_220	PS	0,9999	0,0001	PS	cp_PS	20,04444703	49,461088
BC	BC_221	PM	0,198088	0,801912	H_PM	cp_PM	20,04480704	49,46091802
BC	BC_222	PM	0,224079	0,775921	H_PM	cp_PM	20,04470503	49,46065097
BC	BC_223	HYB	0,264288	0,735712	H_PM	cp_PM	20,04458601	49,46047101
BC	BC_224	PM	0,186232	0,813768	H_PM	cp_PM	20,044541	49,46029499
BC	BC_225	PM	0,180187	0,819813	H_PM	cp_PM	20,044541	49,46029499
BC	BC_226	PM	0,2109	0,7891	H_PM	cp_PM	20,04352	49,46062197
BC	BC_227	PM	0,20123	0,79877	H_PM	cp_PM	20,04306	49,46037797
BC	BC_228	HYB	0,215519	0,784481	H_PM	cp_PM	20,04353902	49,46017999
BC	BC_229	PM	0,213344	0,786656	H_PM	cp_PM	20,04413799	49,45996198
BC	BC_230	HYB	0,267349	0,732651	H_PM	cp_PM	20,04446204	49,45974204
BC	BC_231	PM	0,232599	0,767401	H_PM	cp_PM	20,04382703	49,45968102
BC	BC_232	PS	0,9999	0,0001	PS	cp_PS	20,04360499	49,45965797
BC	BC_233	PS	0,9999	0,0001	PS	cp_PS	20,04345403	49,45970298
BC	BC_234	PS	0,9999	0,0001	PS	cp_PS	20,043175	49,45966803
BC	BC_235	PS	0,9999	0,0001	PS	cp_PS	20,04278096	49,45973097
BC	BC_236	HYB	0,203051	0,796949	H_PM	cp_PM	20,04219297	49,459779
BC	BC_237	PM	0,170516	0,829484	H_PM	cp_PM	20,04221904	49,45951296
BC	BC_238	PM	0,234648	0,765352	H_PM	cp_PM	20,04225701	49,45918104
BC	BC_239	PM	0,255658	0,744342	H_PM	cp_PM	20,04221099	49,458974
BC	BC_240	PM	0,210127	0,789873	H_PM	cp_PM	20,04218099	49,45870503
BC	BC_241	PM	0,264177	0,735823	H_PM	cp_PM	20,0425	49,45847201
BC	BC_242	PS	0,996003	0,00399719	PS	cp_PS	20,043032	49,45876203
BC	BC_243	PM	0,267382	0,732618	H_PM	cp_PM	20,04274903	49,45889899
BC	BC_244	PS	0,9999	0,0001	PS	cp_PS	20,04288901	49,45912496
BC	BC_245	PS	0,9999	0,0001	PS	cp_PS	20,042657	49,45937198
BC	BC_246	PS	0,9999	0,0001	PS	cp_PS	20,04311699	49,45935597
BC	BC_247	PS	0,9999	0,0001	PS	cp_PS	20,04325597	49,45936996
BC	BC_248	PS	0,9999	0,0001	PS	cp_PS	20,04372602	49,45946502
BC	BC_249	PS	0,9999	0,0001	PS	cp_PS	20,04391797	49,45929897
BC	BC_250	PS	0,9999	0,0001	PS	cp_PS	20,04381596	49,45916704
BC	BC_251	PS	0,9999	0,0001	PS	cp_PS	20,04383197	49,45908196
BC	BC_253	PS	0,9999	0,0001	PS	cp_PS	20,04424402	49,459059
BC	BC_254	PS	0,9999	0,0001	PS	cp_PS	20,04423204	49,45901097
BC	BC_255	PS	0,9999	0,0001	PS	cp_PS	20,043995	49,45892698
BC	BC_256	PS	0,9999	0,0001	PS	cp_PS	20,04374002	49,45893796
BC	BC_257	PS	0,9999	0,0001	PS	cp_PS	20,04374002	49,458873
BC	BC_258	PS	0,9999	0,0001	PS	cp_PS	20,043578	49,45880402
BC	BC_259	PS	0,9999	0,0001	PS	cp_PS	20,04337499	49,45891801
BC	BC_260	PS	0,9999	0,0001	PS	cp_PS	20,04324096	49,45886898
BC	BC_261	PS	0,9999	0,0001	PS	cp_PS	20,04333501	49,45877502
BC	BC_262	HYB	0,23384	0,76616	H_PM	cp_PM	20,04336703	49,45870704
BC	BC_263	PS	0,9999	0,0001	PS	cp_PS	20,04335999	49,45862699
BC	BC_264	PS	0,9999	0,0001	PS	cp_PS	20,043593	49,45863504
BC	BC_265	PS	0,9999	0,0001	PS	cp_PS	20,04374899	49,45864501
BC	BC_266	PS	0,9999	0,0001	PS	cp_PS	20,04396499	49,45862004
BC	BC_267	PS	0,9999	0,0001	PS	cp_PS	20,04403699	49,45847
BC	BC_268	PS	0,9999	0,0001	PS	cp_PS	20,04400003	49,45833203
BC	BC_269	PS	0,9999	0,0001	PS	cp_PS	20,04380104	49,45821301
BC	BC_270	PS	0,9999	0,0001	PS	cp_PS	20,04342796	49,45817403
BC	BC_271	PM	0,194776	0,805224	H_PM	cp_PM	20,04271902	49,45803104
BC	BC_272	PM	0,166289	0,833711	H_PM	cp_PM	20,04207797	49,45809801
BC	BC_273	PM	0,206243	0,793757	H_PM	cp_PM	20,04164496	49,45831602
BC	BC_274	HYB	0,257853	0,742147	H_PM	cp_PM	20,04131304	49,45829004
BC	BC_275	HYB	0,166617	0,833383	H_PM	cp_PM	20,04098296	49,45782702
BC	BC_276	PM	0,161849	0,838151	H_PM	cp_PM	20,04123702	49,457506
BC	BC_277	HYB	0,304518	0,695482	H_PM	cp_PM	20,04086	49,45761798
BC	BC_278	PM	0,197475	0,802525	H_PM	cp_PM	20,040529	49,457579
BC	BC_279	PM	0,242411	0,757589	H_PM	cp_PM	20,04077199	49,45716703
BC	BC_280	HYB	0,572573	0,427427	H_S	cp_PS	20,04076503	49,45695204
BC	BC_281	HYB	0,216286	0,783714	H_PM	cp_PM	20,04066101	49,45680804
BC	BC_282	HYB	0,321891	0,678109	H_PM	cp_PM	20,04065598	49,45645901
BC	BC_283	HYB	0,281424	0,718576	H_PM	cp_PM	20,04046203	49,45620798
BC	BC_284	HYB	0,191623	0,808377	H_PM	cp_PM	20,04005098	49,45575502
BC	BC_285	PS	0,9999	0,0001	PS	cp_PS	20,03957103	49,45590497
BC	BC_286	PM	0,117954	0,882046	H_PM	cp_PM	20,03915998	49,45596096
BC	BC_287	PM	0,133999	0,866001	H_PM	cp_PM	20,03896804	49,45638802
BC	BC_288	PM	0,308095	0,691905	H_PM	cp_PM	20,03896804	49,45638802
BC	BC_289	PM	0,335483	0,664517	H_PM	cp_PM	20,03855196	49,45698297
BC	BC_290	PM	0,145921	0,854079	H_PM	cp_PM	20,03848004	49,45719201
BC	BC_291	PM	0,275447	0,724553	H_PM	cp_PM	20,03815901	49,457593
BC	BC_292	PM	0,179513	0,820487	H_PM	cp_PM	20,037955	49,457895
BC	BC_293	PM	0,287216	0,712784	H_PM	cp_PM	20,03829497	49,458182
BC	BC_294	HYB	0,985472	0,0145277	PS	cp_PS	20,03843302	49,45852398
BC	BC_295	PM	0,230189	0,769811	H_PM	cp_PM	20,03901104	49,45884199
BC	BC_296	PM	0,186223	0,813777	H_PM	cp_PM	20,03905001	49,45920199
BC	BC_297	PM	0,296964	0,703036	H_PM	cp_PM	20,03902302	49,459433
BC	BC_298	PM	0,213604	0,786396	H_PM	cp_PM	20,03940901	49,45961497
BC	BC_299	PM	0,174411	0,825589	H_PM	cp_PM	20,03998099	49,45984798
BC	BC_300	PM	0,165869	0,834131	H_PM	cp_PM	20,04053101	49,46010598
BS	BS002	PUG	0,368774	0,631226	H_PM	cp_PM	50,47904802	16,28960403
BS	BS003	HYB	0,462667	0,537333	H_PM	cp_PS	50,479118	16,28976898
BS	BS004	HYB	0,749444	0,250556	H_S	cp_PS	50,47916796	16,28976898
BS	BS005	PUG	0,342005	0,657995	H_PM	cp_PM	50,47918799	16,28968399
BS	BS006	HYB	0,865298	0,134702	H_S	cp_PS	50,47925304	16,28979203
BS	BS009	PUG	0,392522	0,607478	H_PM	cp_PM	50,479333	16,28971299
BS	BS010	HYB	0,466723	0,533277	H_PM	cp_PM	50,47935496	16,28972003
BS	BS011	PUG	0,524545	0,475455	H_S	cp_PM	50,47937499	16,28968399
BS	BS013	PUG	0,442796	0,557204	H_PM	cp_PM	50,47939704	16,28969598
BS	BS015	PUG	0,304599	0,695401	H_PM	cp_PM	50,479448	16,28967402
BS	BS016	HYB	0,344016	0,655984	H_PM	cp_PM	50,47946502	16,28966102
BS	BS017	PM	0,297248	0,702752	H_PM	cp_PM	50,47952704	16,28967804
BS	BS018	PUG	0,334452	0,665548	H_PM	cp_PM	50,47955202	16,28967896
BS	BS019	PM	0,274801	0,725199	H_PM	cp_PM	50,47955696	16,289772
BS	BS020	PM	0,359674	0,640326	H_PM	cp_PM	50,47951497	16,28986797
BS	BS022	PUG	0,552246	0,447754	H_S	cp_PM	50,47944599	16,28996897
BS	BS024	PUG	0,9999	0,0001	PS	cp_PM	50,47938304	16,29005103
BS	BS025	PS	0,9999	0,0001	PS	cp_PS	50,47941296	16,29010401
BS	BS026	PS	0,9999	0,0001	PS	cp_PS	50,47942503	16,29009202
BS	BS027	PS	0,9999	0,0001	PS	cp_PS	50,47943199	16,29009697
BS	BS028	PS	0,9999	0,0001	PS	cp_PS	50,47945999	16,29010602
BS	BS030	PUG	0,297843	0,702157	H_PM	cp_PM	50,47961798	16,29002698
BS	BS031	PM	0,288033	0,711967	H_PM	cp_PM	50,47962796	16,29003201
BS	BS032	PS	0,9999	0,0001	PS	cp_PS	50,47962897	16,29018598
BS	BS033	PS	0,9999	0,0001	PS	cp_PS	50,47965	16,29005204
BS	BS034	PM	0,420571	0,579429	H_PM	cp_PM	50,47886001	16,28964996
BS	BS035	PS	0,721066	0,278934	H_S	cp_PS	50,47961304	16,28992497
BS	BS037	PS	0,693018	0,306982	H_S	cp_PS	50,47964204	16,28986898
BS	BS038	PUG	0,359421	0,640579	H_PM	cp_PM	50,47962503	16,28980502
BS	BS039	PM	0,296019	0,703981	H_PM	cp_PM	50,47965604	16,28979597
BS	BS040	HYB	0,184094	0,815906	H_PM	cp_PM	50,47966702	16,28973202
BS	BS041	PUG	0,386619	0,613381	H_PM	cp_PM	50,47970197	16,28975096
BS	BS042	PM	0,32445	0,67555	H_PM	cp_PM	50,47975302	16,289714
BS	BS044	PM	0,28128	0,71872	H_PM	cp_PM	50,47976802	16,28968902
BS	BS045	PM	0,345205	0,654795	H_PM	cp_PM	50,47980901	16,28958601
BS	BS047	PM	0,615865	0,384135	H_S	cp_PM	50,47991898	16,28954904
BS	BS049	PM	0,299189	0,700811	H_PM	cp_PM	50,47987204	16,289499
BS	BS050	PM	0,432827	0,567173	H_PM	cp_PM	50,47988604	16,289441
BS	BS051	HYB	0,600093	0,399907	H_S	cp_PM	50,47991898	16,28935399
BS	BS052	PUG	0,750492	0,249508	H_S	cp_PM	50,479937	16,28923397
BS	BS053	HYB	0,449716	0,550284	H_PM	cp_PM	50,47989199	16,28917504
BS	BS054	PS	0,9999	0,0001	PS	cp_PS	50,47987003	16,28917001
BS	BS055	PS	0,653448	0,346552	H_S	cp_PM	50,47992501	16,289053
BS	BS056	HYB	0,921417	0,0785825	H_S	cp_PS	50,47990196	16,289025
BS	BS058	PM	0,345784	0,654216	H_PM	cp_PM	50,47978101	16,28897203
BS	BS059	PM	0,307937	0,692063	H_PM	cp_PM	50,47967699	16,28895904
BS	BS060	PM	0,40576	0,59424	H_PM	cp_PM	50,479693	16,28898402
BS	BS061	PS	0,9999	0,0001	PS	cp_PS	50,47973298	16,28885896
BS	BS062	PS	0,9999	0,0001	PS	cp_PS	50,47973701	16,288851
BS	BS063	PM	0,364831	0,635169	H_PM	cp_PM	50,47971496	16,28883398
BS	BS064	PS	0,9999	0,0001	PS	cp_PS	50,47973701	16,28883398
BS	BS065	PM	0,35659	0,64341	H_PM	cp_PM	50,47965797	16,28878
BS	BS066	PM	0,270218	0,729782	H_PM	cp_PM	50,47960097	16,28877397
BS	BS067	PUG	0,358213	0,641787	H_PM	cp_PM	50,47952704	16,28888796
BS	BS068	PUG	0,486574	0,513426	H_PM	cp_PM	50,47951397	16,288909
BS	BS069	PUG	0,497175	0,502825	H_PM	cp_PM	50,47949402	16,28897103
BS	BS070	PM	0,299337	0,700663	H_PM	cp_PM	50,47948698	16,28901302
BS	BS071	PUG	0,479989	0,520011	H_PM	cp_PM	50,479535	16,28901897
BS	BS072	HYB	0,37506	0,62494	H_PM	cp_PM	50,47955202	16,28905602
BS	BS073	PUG	0,58731	0,41269	H_S	cp_PM	50,47957004	16,28905099
BS	BS074	HYB	0,30017	0,69983	H_PM	cp_PM	50,47958597	16,28904797
BS	BS075	PUG	0,391024	0,608976	H_PM	cp_PM	50,47959996	16,28906297
BS	BS076	PUG	0,454956	0,545044	H_PM	cp_PM	50,47962997	16,28911603
BS	BS077	PS	0,9999	0,0001	PS	cp_PS	50,47959996	16,28917898
BS	BS078	PUG	0,437882	0,562118	H_PM	cp_PM	50,479577	16,28919499
BS	BS079	HYB	0,480122	0,519878	H_PM	cp_PM	50,47959602	16,28922801
BS	BS080	PUG	0,378053	0,621947	H_PM	cp_PM	50,47968001	16,289269
BS	BS081	PM	0,358991	0,641009	H_PM	cp_PM	50,47962897	16,289311
BS	BS083	PM	0,64283	0,35717	H_S	cp_PM	50,47961203	16,28937604
BS	BS084	PM	0,295236	0,704764	H_PM	cp_PM	50,47962897	16,28940504
BS	BS085	PUG	0,446221	0,553779	H_PM	cp_PM	50,47971496	16,28950001
BS	BS086	PM	0,41775	0,58225	H_PM	cp_PM	50,47972997	16,28951501
BS	BS087	PM	0,308515	0,691485	H_PM	cp_PM	50,47977297	16,28947
BS	BS088	PM	0,302772	0,697228	H_PM	cp_PM	50,47972997	16,28961702
BS	BS089	PUG	0,238478	0,761522	H_PM	cp_PM	50,47956099	16,28952004
BS	BS090	PM	0,296831	0,703169	H_PM	cp_PM	50,47951799	16,28967703
BS	BS091	PUG	0,338101	0,661899	H_PM	cp_PM	50,478901	16,28910799
BS	BS092	PM	0,339871	0,660129	H_PM	cp_PM	50,47951103	16,28966002
BS	BS093	PUG	0,344669	0,655331	H_PM	cp_PM	50,479462	16,28970101
BS	BS094	PUG	0,292303	0,707697	H_PM	cp_PM	50,47945697	16,28968801
BS	BS095	PUG	0,346132	0,653868	H_PM	cp_PM	50,47944004	16,28975599
BS	BS096	PUG	0,522446	0,477554	H_S	cp_PM	50,47941003	16,28967896
BS	BS097	PM	0,428876	0,571124	H_PM	cp_PM	50,47934398	16,28963102
BS	BS098	PUG	0,444591	0,555409	H_PM	cp_PM	50,47942	16,28969598
BS	BS099	PUG	0,265156	0,734844	H_PM	cp_PM	50,47943098	16,28962004
BS	BS100	PUG	0,328181	0,671819	H_PM	cp_PM	50,47940902	16,28957704
BS	BS101	PUG	0,369764	0,630236	H_PM	cp_PM	50,47937298	16,28950202
BS	BS102	PUG	0,387891	0,612109	H_PM	cp_PM	50,47930601	16,28953303
BS	BS103	PM	0,322596	0,677404	H_PM	cp_PM	50,47929101	16,28956497
BS	BS104	PUG	0,351935	0,648065	H_PM	cp_PM	50,47924097	16,28964501
BS	BS105	PUG	0,359642	0,640358	H_PM	cp_PM	50,47926997	16,28950403
BS	BS107	PM	0,403867	0,596133	H_PM	cp_PM	50,47921599	16,28971098
BS	BS108	HYB	0,75404	0,24596	H_S	cp_PS	50,47919604	16,28975297
BS	BS109	PM	0,344513	0,655487	H_PM	cp_PM	50,47923602	16,28980603
BS	BS110	PS	0,861566	0,138434	H_S	cp_PS	50,47922404	16,28980796
BS	BS111	PUG	0,312376	0,687624	H_PM	cp_PM	50,47923803	16,28986202
BS	BS112	PM	0,336066	0,663934	H_PM	cp_PM	50,47920199	16,28985196
BS	BS113	PS	0,9999	0,0001	PS	cp_PS	50,47913896	16,289859
BS	BS114	PS	0,9999	0,0001	PS	cp_PS	50,47917902	16,28998901
BS	BS115	PS	0,9999	0,0001	PS	cp_PS	50,47918498	16,28999798
BS	BS116	PS	0,9999	0,0001	PS	cp_PS	50,47918598	16,29001801
BS	BS117	PS	0,9999	0,0001	PS	cp_PS	50,47922798	16,29006503
BS	BS118	PS	0,9999	0,0001	PS	cp_PS	50,47925798	16,29008104
BS	BS120	PS	0,9999	0,0001	PS	cp_PS	50,47921398	16,290204
BS	BS121	PS	0,9999	0,0001	PS	cp_PS	50,47920099	16,29031003
BS	BS122	PUG	0,410213	0,589787	H_PM	cp_PM	50,47910904	16,29042302
BS	BS123	PM	0,485516	0,514484	H_PM	cp_PM	50,479132	16,28760897
BS	BS125	HYB	0,753417	0,246583	H_S	cp_PM	50,47878499	16,28813501
BS	BS127	PM	0,495673	0,504327	H_PM	cp_PM	50,47883503	16,28803301
BS	BS129	PM	0,472893	0,527107	H_PM	cp_PM	50,47886202	16,28829796
BS	BS130	HYB	0,9999	0,0001	PS	cp_PS	50,47883897	16,28828396
BS	BS131	PS	0,9999	0,0001	PS	cp_PS	50,47854996	16,28856501
BS	BS133	HYB	0,373035	0,626965	H_PM	cp_PM	50,47853798	16,288564
BS	BS134	PS	0,9999	0,0001	PS	cp_PS	50,47853404	16,28855
BS	BS136	PS	0,997954	0,00204572	PS	cp_PS	50,47848903	16,28866802
BS	BS138	PM	0,419669	0,580331	H_PM	cp_PM	50,47846103	16,28876902
BS	BS140	HYB	0,9999	0,0001	PS	cp_PS	50,47951296	16,287615
BS	BS141	PUG	0,477793	0,522207	H_PM	cp_PM	50,479535	16,28763403
BS	BS143	PM	0,36387	0,63613	H_PM	cp_PM	50,47960097	16,28765699
BS	BS144	PM	0,512473	0,487527	H_S	cp_PM	50,47959904	16,28764601
BS	BS145	HYB	0,9999	0,0001	PS	cp_PS	50,47964799	16,28767996
BS	BS147	PS	0,9999	0,0001	PS	cp_PS	50,47968403	16,28760503
BS	BS149	PUG	0,395566	0,604434	H_PM	cp_PM	50,47933099	16,28814097
BS	BS150	PM	0,339897	0,660103	H_PM	cp_PM	50,47925002	16,28815203
BS	BS152	HYB	0,397211	0,602789	H_PM	cp_PM	50,47906402	16,28852201
BS	BS153	PUG	0,347934	0,652066	H_PM	cp_PM	50,47899697	16,288492
BS	BS154	PM	0,420904	0,579096	H_PM	cp_PM	50,47901901	16,28851497
BS	BS155	PM	0,355807	0,644193	H_PM	cp_PM	50,47928296	16,28825404
BS	BS156	PS	0,9999	0,0001	PS	cp_PS	50,47975101	16,287414
BS	BS157	PM	0,623243	0,376757	H_S	cp_PM	50,47896797	16,290161
BS	BS158	PS	0,9999	0,0001	PS	cp_PS	50,47894601	16,29024298
BS	BS159	PS	0,801246	0,198754	H_S	cp_PS	50,47901197	16,29026603
BS	BS160	PS	0,9999	0,0001	PS	cp_PS	50,47900703	16,29032898
BS	BS161	HYB	0,9999	0,0001	PS	cp_PS	50,47907501	16,29050902
BS	BS162	HYB	0,9999	0,0001	PS	cp_PS	50,47907802	16,29065403
BS	BS163	PS	0,9999	0,0001	PS	cp_PS	50,47921498	16,29064296
BS	BS164	PS	0,9999	0,0001	PS	cp_PS	50,47925496	16,290822
BS	BS165	PS	0,9999	0,0001	PS	cp_PS	50,47936602	16,29069996
BS	BS166	HYB	0,660449	0,339551	H_S	cp_PM	50,47939897	16,29073399
BS	BS167	PS	0,9999	0,0001	PS	cp_PS	50,47940299	16,290721
BS	BS168	PM	0,571274	0,428726	H_S	cp_PM	50,47940098	16,29072502
BS	BS169	PS	0,9999	0,0001	PS	cp_PS	50,47936301	16,29078998
BS	BS170	PS	0,9999	0,0001	PS	cp_PS	50,47937298	16,29081898
BS	BS171	PS	0,973298	0,0267016	PS	cp_PS	50,47933501	16,29063601
BS	BS172	PM	0,463695	0,536305	H_PM	cp_PM	50,47938497	16,29051296
BS	BS173	PS	0,922627	0,0773729	H_S	cp_PS	50,47940802	16,29046703
BS	BS174	PM	0,383511	0,616489	H_PM	cp_PM	50,47939	16,29042503
BS	BS175	PM	0,318164	0,681836	H_PM	cp_PM	50,47947499	16,29036301
BS	BS176	PM	0,418303	0,581697	H_PM	cp_PM	50,47949502	16,29048203
BS	BS177	PUG	0,284884	0,715116	H_PM	cp_PM	50,47956501	16,29022999
BS	BS178	PUG	0,184222	0,815778	H_PM	cp_PM	50,47968797	16,29016201
BS	BS179	HYB	0,386583	0,613417	H_PM	cp_PM	50,479678	16,29011298
BS	BS180	PUG	0,300008	0,699992	H_PM	cp_PM	50,47961203	16,29003402
BS	BS181	HYB	0,705776	0,294224	H_S	cp_PS	50,47962201	16,28990502
BS	BS182	HYB	0,464925	0,535075	H_PM	cp_PS	50,479606	16,28995104
BS	BS183	PUG	0,35027	0,64973	H_PM	cp_PM	50,47955202	16,28995003
BS	BS184	HYB	0,339466	0,660534	H_PM	cp_PM	50,47953802	16,289916
BS	BS185	HYB	0,9999	0,0001	PS	cp_PS	50,47945898	16,28997501
BS	BS186	PM	0,460639	0,539361	H_PM	cp_PM	50,47962201	16,28990703
BS	BS187	PUG	0,350088	0,649912	H_PM	cp_PM	50,47962796	16,28984199
BS	BS188	PUG	0,352214	0,647786	H_PM	cp_PM	50,47962503	16,28984601
BS	BS189	PUG	0,384714	0,615286	H_PM	cp_PM	50,47982996	16,28956698
BS	BS190	PUG	0,619028	0,380972	H_S	cp_PM	50,47988101	16,28959598
BS	BS191	HYB	0,131749	0,868251	H_PM	cp_PM	50,47991797	16,28953203
BS	BS192	PM	0,405865	0,594135	H_PM	cp_PM	50,47994597	16,28956798
BS	BS193	PM	0,348446	0,651554	H_PM	cp_PM	50,47998796	16,28954301
BS	BS194	PM	0,262866	0,737134	H_PM	cp_PM	50,47995804	16,28959598
BS	BS195	HYB	0,424988	0,575012	H_PM	cp_PS	50,47991102	16,28971903
BS	BS198	PS	0,9999	0,0001	PS	cp_PS	50,47973097	16,29041003
BS	BS199	HYB	0,352836	0,647164	H_PM	cp_PM	50,47973097	16,29041296
BS	BS201	PM	0,361025	0,638975	H_PM	cp_PM	50,47972402	16,29045303
BS	BS202	PS	0,645646	0,354354	H_S	cp_PS	50,479722	16,29045999
BS	BS203	PS	0,9999	0,0001	PS	cp_PS	50,47971899	16,29047499
BS	BS204	HYB	0,82942	0,17058	H_S	cp_PS	50,47972502	16,29051397
BS	BS205	PS	0,851628	0,148372	H_S	cp_PS	50,47972804	16,29057599
BS	BS207	PM	0,290311	0,709689	H_PM	cp_PM	50,47982502	16,29047097
BS	BS208	HYB	0,9999	0,0001	PS	cp_PS	50,47974296	16,29068697
BS	BS209	PS	0,988677	0,0113234	PS	cp_PS	50,47974296	16,29068697
BS	BS210	PS	0,9999	0,0001	PS	cp_PS	50,47899001	16,29048203
BS	BS211	HYB	0,908595	0,0914054	H_S	cp_PS	50,47870201	16,29011801
BS	BS212	PS	0,9999	0,0001	PS	cp_PS	50,47863898	16,29010401
BS	BS213	PS	0,907707	0,0922929	H_S	cp_PS	50,47859204	16,29005003
BS	BS215	HYB	0,435515	0,564485	H_PM	cp_PM	50,47862398	16,28990896
BS	BS216	HYB	0,42538	0,57462	H_PM	cp_PM	50,47855298	16,28979497
BS	BS217	PS	0,9999	0,0001	PS	cp_PS	50,47846103	16,28986596
BS	BS218	HYB	0,615744	0,384256	H_S	cp_PM	50,47842599	16,28996604
BS	BS219	PS	0,9999	0,0001	PS	cp_PS	50,47827403	16,29022001
BS	BS220	PS	0,9999	0,0001	PS	cp_PS	50,47826297	16,28995196
BS	BS221	PS	0,989286	0,0107135	PS	cp_PS	50,47828602	16,28989597
BS	BS222	PS	0,838717	0,161283	H_S	cp_PS	50,47863998	16,28970704
BS	BS223	PM	0,358	0,642	H_PM	cp_PM	50,47865197	16,28962004
BS	BS224	PUG	0,604372	0,395628	H_S	cp_PM	50,47866999	16,28963898
BS	BS225	HYB	0,484225	0,515775	H_PM	cp_PM	50,47869799	16,28956497
BS	BS226	PUG	0,404416	0,595584	H_PM	cp_PM	50,47875599	16,28946397
BS	BS227	HYB	0,348322	0,651678	H_PM	cp_PM	50,47873998	16,28946103
BS	BS228	PM	0,287409	0,712591	H_PM	cp_PM	50,47881299	16,28951099
BS	BS229	HYB	0,330481	0,669519	H_PM	cp_PM	50,478873	16,28946296
BS	BS230	PUG	0,394119	0,605881	H_PM	cp_PM	50,4788	16,28944301
BS	BS231	PM	0,331768	0,668232	H_PM	cp_PM	50,47885003	16,28950504
BS	BS233	HYB	0,373872	0,626128	H_PM	cp_PM	50,47893897	16,28930203
BS	BS234	PUG	0,298898	0,701102	H_PM	cp_PM	50,47896403	16,28914101
BS	BS236	PUG	0,418487	0,581513	H_PM	cp_PM	50,47900502	16,28914998
BS	BS237	PUG	0,267516	0,732484	H_PM	cp_PM	50,47903502	16,28916197
BS	BS241	PM	0,361579	0,638421	H_PM	cp_PM	50,47909998	16,288895
BS	BS242	PUG	0,350414	0,649586	H_PM	cp_PM	50,47914801	16,28888402
BS	BS243	PUG	0,344892	0,655108	H_PM	cp_PM	50,47915799	16,288852
BS	BS244	HYB	0,43041	0,56959	H_PM	cp_PM	50,47915304	16,28881403
BS	BS245	PUG	0,34334	0,65666	H_PM	cp_PM	50,47922697	16,28886097
BS	BS246	PM	0,35597	0,64403	H_PM	cp_PM	50,47923602	16,28891604
BS	BS247	PUG	0,365203	0,634797	H_PM	cp_PM	50,479161	16,28897203
BS	BS248	PUG	0,206354	0,793646	H_PM	cp_PM	50,47924298	16,28915199
BS	BS249	PUG	0,478251	0,521749	H_PM	cp_PM	50,47929201	16,28905904
BS	BS250	PUG	0,305468	0,694532	H_PM	cp_PM	50,47930903	16,289038
BS	BS251	PUG	0,357465	0,642535	H_PM	cp_PM	50,47931003	16,28897698
BS	BS252	HYB	0,326302	0,673698	H_PM	cp_PM	50,479305	16,288938
BS	BS253	PM	0,324292	0,675708	H_PM	cp_PM	50,47931498	16,28891202
BS	BS254	PUG	0,341304	0,658696	H_PM	cp_PM	50,47928698	16,28887204
BS	BS255	PUG	0,293414	0,706586	H_PM	cp_PM	50,47930199	16,28881101
BS	BS256	PUG	0,306032	0,693968	H_PM	cp_PM	50,47930098	16,28880599
BS	BS257	HYB	0,402228	0,597772	H_PM	cp_PM	50,47931297	16,28876701
BS	BS259	PUG	0,326807	0,673193	H_PM	cp_PM	50,47926502	16,28880397
BS	BS260	PUG	0,346895	0,653105	H_PM	cp_PM	50,47923904	16,28880699
BS	BS261	PM	0,30161	0,69839	H_PM	cp_PM	50,479304	16,28901696
BS	BS262	PUG	0,26343	0,73657	H_PM	cp_PM	50,47929897	16,28842603
BS	BS264	PUG	0,304643	0,695357	H_PM	cp_PM	50,47906696	16,28886097
BS	BS265	PUG	0,300086	0,699914	H_PM	cp_PM	50,479089	16,28882904
BS	BS267	PM	0,478327	0,521673	H_PM	cp_PM	50,478859	16,29099903
BS	BS268	PUG	0,768717	0,231283	H_S	cp_PM	50,47887803	16,29098796
BS	BS270	PUG	0,645449	0,354551	H_S	cp_PM	50,47896202	16,29175298
BS	BS271	PS	0,9999	0,0001	PS	cp_PS	50,47910602	16,29129399
BS	BS272	PUG	0,558832	0,441168	H_S	cp_PM	50,47906	16,29019101
BS	BS273	HYB	0,9999	0,0001	PS	cp_PS	50,47909001	16,29012002
BS	BS275	HYB	0,358937	0,641063	H_PM	cp_PM	50,47930702	16,29039603
BS	BS276	PUG	0,382346	0,617654	H_PM	cp_PM	50,47932303	16,29035002
BS	BS277	PM	0,386906	0,613094	H_PM	cp_PM	50,47935102	16,29041799
BS	BS278	PM	0,406205	0,593795	H_PM	cp_PM	50,47936996	16,29036301
BS	BS279	PM	0,466699	0,533301	H_PM	cp_PM	50,47938899	16,29048002
BS	BS280	PM	0,373155	0,626845	H_PM	cp_PM	50,47962	16,29017802
BS	BS281	PM	0,288438	0,711562	H_PM	cp_PM	50,47963601	16,29003502
BS	BS282	PM	0,31059	0,68941	H_PM	cp_PM	50,47965	16,289959
BS	BS283	PM	0,367286	0,632714	H_PM	cp_PM	50,47965403	16,28975599
BS	BS284	PM	0,39336	0,60664	H_PM	cp_PM	50,479663	16,28984098
BS	BS285	PM	0,42234	0,57766	H_PM	cp_PM	50,47962897	16,28969296
BS	BS286	PM	0,408209	0,591791	H_PM	cp_PM	50,47967498	16,28961702
BS	BS287	PM	0,459267	0,540733	H_PM	cp_PM	50,47968999	16,28962398
BS	BS288	PM	0,357945	0,642055	H_PM	cp_PM	50,479607	16,28983696
BS	BS289	PM	0,372153	0,627847	H_PM	cp_PM	50,47949703	16,28997501
BS	BS291	PUG	0,301596	0,698404	H_PM	cp_PM	50,479376	16,28994199
BS	BS292	HYB	0,359904	0,640096	H_PM	cp_PM	50,47940098	16,28990502
BS	BS293	HYB	0,300535	0,699465	H_PM	cp_PM	50,47938597	16,28989496
BS	BS296	PUG	0,331663	0,668337	H_PM	cp_PM	50,47942503	16,28960797
BS	BS297	HYB	0,38688	0,61312	H_PM	cp_PM	50,47939201	16,28953898
BS	BS298	HYB	0,344604	0,655396	H_PM	cp_PM	50,479419	16,28955097
BS	BS299	PM	0,289576	0,710424	H_PM	cp_PM	50,47945001	16,28949699
BS	BS300	PUG	0,342501	0,657499	H_PM	cp_PM	50,47922798	16,28963102
BS	BS301	PS	0,9999	0,0001	PS	cp_PS	50,47948715	16,28947306
BS	BS303	PUG	0,659092	0,340908	H_S	cp_PM	50,4794887	16,28943687
BS	BS304	HYB	0,57813	0,42187	H_S	cp_PM	50,47949025	16,28940068
BS	BS306	PS	0,9999	0,0001	PS	cp_PS	50,47949179	16,28936449
BS	BS307	PM	0,44418	0,55582	H_PM	cp_PM	50,47949334	16,2893283
BS	BS308	PUG	0,39226	0,60774	H_PM	cp_PM	50,47949488	16,28929211
BS	BS309	PS	0,9999	0,0001	PS	cp_PS	50,47949643	16,28925593
BS	BS310	PM	0,424429	0,575571	H_PM	cp_PM	50,47949797	16,28921974
BS	BS312	PUG	0,427609	0,572391	H_PM	cp_PM	50,47949952	16,28918355
BS	BS313	HYB	0,396731	0,603269	H_PM	cp_PM	50,47950106	16,28914736
BS	BS314	HYB	0,41308	0,58692	H_PM	cp_PM	50,47950261	16,28911117
BS	BS315	PM	0,363565	0,636435	H_PM	cp_PM	50,47950416	16,28907498
BS	BS316	HYB	0,506628	0,493372	H_S	cp_PM	50,4795057	16,28903879
BS	BS317	PM	0,362034	0,637966	H_PM	cp_PM	50,47950725	16,28900261
BS	BS318	PM	0,360208	0,639792	H_PM	cp_PM	50,47950879	16,28896642
BS	BS319	PS	0,9999	0,0001	PS	cp_PS	50,47951034	16,28893023
BS	BS320	PS	0,9999	0,0001	PS	cp_PS	50,47951188	16,28889404
BS	BS321	HYB	0,658081	0,341919	H_S	cp_PM	50,47951343	16,28885785
BS	BS322	PS	0,806871	0,193129	H_S	cp_PS	50,47951497	16,28882166
BS	BS323	PM	0,267766	0,732234	H_PM	cp_PM	50,47951652	16,28878547
BS	BS326	PS	0,9999	0,0001	PS	cp_PS	50,47951807	16,28874929
BS	BS327	PS	0,9999	0,0001	PS	cp_PS	50,47951961	16,2887131
BS	BS329	PS	0,9999	0,0001	PS	cp_PS	50,47952116	16,28867691
BS	BS330	PS	0,9999	0,0001	PS	cp_PM	50,4795227	16,28864072
BS	BS332	PS	0,9999	0,0001	PS	cp_PS	50,47952425	16,28860453
BS	BS334	PS	0,9999	0,0001	PS	cp_PS	50,47952579	16,28856834
BS	BS335	PM	0,363599	0,636401	H_PM	cp_PM	50,47952734	16,28853216
BS	BS336	PS	0,9999	0,0001	PS	cp_PS	50,47952889	16,28849597
BS	BS339	HYB	0,638719	0,361281	H_S	cp_PM	50,47953043	16,28845978
BS	BS340	PUG	0,437752	0,562248	H_PM	cp_PM	50,47953198	16,28842359
BS	BS342	PS	0,9999	0,0001	PS	cp_PS	50,47953352	16,2883874
BS	BS348	PS	0,9999	0,0001	PS	cp_PS	50,47953507	16,28835121
BS	BS351	PS	0,9999	0,0001	PS	cp_PS	50,47953661	16,28831502
BS	BS354	HYB	0,387638	0,612362	H_PM	cp_PM	50,47953816	16,28827884
BS	BS359	PS	0,9999	0,0001	PS	cp_PS	50,4795397	16,28824265
BS	BS361	PS	0,9999	0,0001	PS	cp_PS	50,47954125	16,28820646
BS	BS366	PS	0,9999	0,0001	PS	cp_PS	50,4795428	16,28817027
BS	BS369	PS	0,9999	0,0001	PS	cp_PS	50,47954434	16,28813408
BS	BS373	PS	0,9999	0,0001	PS	cp_PS	50,47954589	16,28809789
BS	BS375	PS	0,9999	0,0001	PS	cp_PS	50,47954743	16,2880617
BS	BS376	PS	0,9999	0,0001	PS	cp_PS	50,47954898	16,28802552
BS	BS380	PS	0,9999	0,0001	PS	cp_PS	50,47955052	16,28798933
BS	BS383	PS	0,9999	0,0001	PS	cp_PS	50,47955207	16,28795314
BS	BS386	PS	0,9999	0,0001	PS	cp_PS	50,47955361	16,28791695
TZ	TZ_001	PUG	0,0889272	0,911073	H_PM	cp_PM	50,33777003	16,41213496
TZ	TZ_002	HYB	0,125306	0,874694	H_PM	cp_PM	50,33774598	16,41207201
TZ	TZ_003	HYB	0,125249	0,874751	H_PM	cp_PM	50,33768898	16,41200898
TZ	TZ_004	PM	0,102067	0,897933	H_PM	cp_PM	50,33753199	16,412069
TZ	TZ_005	HYB	0,063909	0,936091	H_PM	cp_PM	50,33748999	16,412099
TZ	TZ_006	HYB	0,130137	0,869863	H_PM	cp_PM	50,33751598	16,41224904
TZ	TZ_007	PUG	0,141188	0,858812	H_PM	cp_PM	50,33763601	16,41234602
TZ	TZ_008	PUG	0,105201	0,894799	H_PM	cp_PM	50,33772603	16,41252296
TZ	TZ_009	PUG	0,113163	0,886837	H_PM	cp_PM	50,33770298	16,41265598
TZ	TZ_010	PUG	0,113893	0,886107	H_PM	cp_PM	50,33775997	16,41261801
TZ	TZ_011	PUG	0,0854452	0,914555	H_PM	cp_PM	50,33776299	16,41279998
TZ	TZ_012	PUG	0,105741	0,894259	H_PM	cp_PM	50,33776802	16,41277199
TZ	TZ_013	PUG	0,0981976	0,901802	H_PM	cp_PM	50,33777196	16,41294801
TZ	TZ_014	PUG	0,100381	0,899619	H_PM	cp_PM	50,33784899	16,41295304
TZ	TZ_015	PUG	0,141946	0,858054	H_PM	cp_PM	50,33790004	16,41296402
TZ	TZ_016	PUG	0,0849822	0,915018	H_PM	cp_PM	50,33784698	16,41306502
TZ	TZ_017	PUG	0,130743	0,869257	H_PM	cp_PM	50,33791998	16,41305496
TZ	TZ_018	PUG	0,124642	0,875358	H_PM	cp_PM	50,33802702	16,41318203
TZ	TZ_019	PUG	0,0871886	0,912811	H_PM	cp_PM	50,338095	16,41312998
TZ	TZ_020	PUG	0,0949117	0,905088	H_PM	cp_PM	50,33811403	16,41332
TZ	TZ_021	PUG	0,157528	0,842472	H_PM	cp_PM	50,33815501	16,41337498
TZ	TZ_022	PS	0,509668	0,490332	H_S	cp_PM	50,33821402	16,41327297
TZ	TZ_023	PUG	0,107435	0,892565	H_PM	cp_PM	50,33813397	16,41354899
TZ	TZ_024	PUG	0,0611161	0,938884	H_PM	cp_PM	50,33815803	16,41364002
TZ	TZ_025	PUG	0,103681	0,896319	H_PM	cp_PM	50,33818301	16,41360397
TZ	TZ_026	HYB	0,0809032	0,919097	H_PM	cp_PM	50,33821201	16,41361898
TZ	TZ_027	PUG	0,101288	0,898712	H_PM	cp_PM	50,338224	16,41374202
TZ	TZ_028	PUG	0,113885	0,886115	H_PM	cp_PM	50,33827596	16,41386298
TZ	TZ_029	PUG	0,0951156	0,904884	H_PM	cp_PM	50,33830002	16,41389499
TZ	TZ_030	PUG	0,117171	0,882829	H_PM	cp_PM	50,33821603	16,41395501
TZ	TZ_031	PUG	0,139957	0,860043	H_PM	cp_PM	50,33821603	16,41397596
TZ	TZ_032	PUG	0,107067	0,892933	H_PM	cp_PM	50,33817597	16,41396096
TZ	TZ_033	PUG	0,145514	0,854486	H_PM	cp_PM	50,338138	16,41409499
TZ	TZ_034	PUG	0,0995191	0,900481	H_PM	cp_PM	50,33810103	16,41421803
TZ	TZ_035	PUG	0,114416	0,885584	H_PM	cp_PM	50,33811897	16,41433303
TZ	TZ_036	PUG	0,166194	0,833806	H_PM	cp_PM	50,33821704	16,41446304
TZ	TZ_037	PUG	0,159227	0,840773	H_PM	cp_PM	50,33815702	16,41460301
TZ	TZ_038	PUG	0,145971	0,854029	H_PM	cp_PM	50,33814303	16,41475397
TZ	TZ_039	PUG	0,115116	0,884884	H_PM	cp_PM	50,338096	16,414787
TZ	TZ_040	PUG	0,142052	0,857948	H_PM	cp_PM	50,33813498	16,41488599
TZ	TZ_041	PUG	0,155085	0,844915	H_PM	cp_PM	50,33818804	16,41495304
TZ	TZ_042	PUG	0,124819	0,875181	H_PM	cp_PM	50,33841996	16,41452498
TZ	TZ_043	PUG	0,135857	0,864143	H_PM	cp_PM	50,33823003	16,41452104
TZ	TZ_044	PUG	0,118147	0,881853	H_PM	cp_PM	50,33832802	16,41463696
TZ	TZ_045	PUG	0,0786948	0,921305	H_PM	cp_PM	50,33850202	16,41405199
TZ	TZ_046	PUG	0,0984078	0,901592	H_PM	cp_PM	50,33838501	16,41408199
TZ	TZ_047	PUG	0,126165	0,873835	H_PM	cp_PM	50,33830396	16,413997
TZ	TZ_048	PUG	0,146056	0,853944	H_PM	cp_PM	50,33852298	16,41469002
TZ	TZ_049	PUG	0,0843608	0,915639	H_PM	cp_PM	50,33848199	16,41476604
TZ	TZ_050	PUG	0,112135	0,887865	H_PM	cp_PM	50,33846498	16,41481399
TZ	TZ_051	PUG	0,0898682	0,910132	H_PM	cp_PM	50,33868601	16,41498598
TZ	TZ_052	PUG	0,109033	0,890967	H_PM	cp_PM	50,33874703	16,41505798
TZ	TZ_053	PUG	0,110966	0,889034	H_PM	cp_PM	50,33886001	16,41516997
TZ	TZ_054	PUG	0,123332	0,876668	H_PM	cp_PM	50,33885096	16,41521296
TZ	TZ_055	PS	0,9999	0,0001	PS	cp_PS	50,33896202	16,41547004
TZ	TZ_056	PUG	0,0725368	0,927463	H_PM	cp_PM	50,33892497	16,41546601
TZ	TZ_057	HYB	0,128474	0,871526	H_PM	cp_PM	50,33896596	16,41561999
TZ	TZ_058	PUG	0,136175	0,863825	H_PM	cp_PM	50,33891299	16,41582903
TZ	TZ_060	HYB	0,343462	0,656538	H_PM	cp_PM	50,33891601	16,41583901
TZ	TZ_061	HYB	0,27976	0,72024	H_PM	cp_PM	50,339261	16,41700099
TZ	TZ_062	HYB	0,46176	0,53824	H_PM	cp_PM	50,33930803	16,41689303
TZ	TZ_063	PS	0,9999	0,0001	PS	cp_PS	50,339332	16,41762
TZ	TZ_064	PUG	0,492044	0,507956	H_PM	cp_PM	50,33946896	16,41766802
TZ	TZ_065	PS	0,9999	0,0001	PS	cp_PS	50,33960399	16,41768697
TZ	TZ_066	PS	0,9999	0,0001	PS	cp_PS	50,33958203	16,41779903
TZ	TZ_067	PS	0,9999	0,0001	PS	cp_PS	50,34136704	16,41776802
TZ	TZ_068	PS	0,9999	0,0001	PS	cp_PS	50,34024303	16,41883596
TZ	TZ_069	PS	0,9999	0,0001	PS	cp_PS	50,34001001	16,41864401
TZ	TZ_070	PS	0,9999	0,0001	PS	cp_PS	50,34001898	16,41884803
TZ	TZ_071	PS	0,9999	0,0001	PS	cp_PS	50,34023699	16,418339
TZ	TZ_072	PS	0,9999	0,0001	PS	cp_PS	50,33989803	16,41806298
TZ	TZ_073	PS	0,9999	0,0001	PS	cp_PS	50,33976702	16,41780297
TZ	TZ_074	HYB	0,177162	0,822838	H_PM	cp_PM	50,33976099	16,41776299
TZ	TZ_075	PUG	0,430888	0,569112	H_PM	cp_PM	50,33984497	16,41778302
TZ	TZ_076	PS	0,9999	0,0001	PS	cp_PS	50,33962604	16,41818301
TZ	TZ_077	PS	0,9999	0,0001	PS	cp_PS	50,33958899	16,41815099
TZ	TZ_078	PUG	0,107299	0,892701	H_PM	cp_PM	50,33945899	16,41797103
TZ	TZ_079	PS	0,9999	0,0001	PS	cp_PM	50,33944096	16,41791303
TZ	TZ_080	PS	0,9999	0,0001	PS	cp_PS	50,33927098	16,41803498
TZ	TZ_081	PS	0,9999	0,0001	PS	cp_PS	50,33920703	16,418023
TZ	TZ_082	PS	0,9999	0,0001	PS	cp_PS	50,33906504	16,41812098
TZ	TZ_083	PS	0,9999	0,0001	PS	cp_PS	50,33889798	16,41818603
TZ	TZ_084	PS	0,9999	0,0001	PS	cp_PS	50,33904199	16,41796801
TZ	TZ_085	PS	0,9999	0,0001	PS	cp_PS	50,33897904	16,41782099
TZ	TZ_086	PUG	0,125737	0,874263	H_PM	cp_PM	50,33892799	16,41779501
TZ	TZ_087	PUG	0,514422	0,485578	H_S	cp_PM	50,33902899	16,41776098
TZ	TZ_088	HYB	0,14302	0,85698	H_PM	cp_PM	50,33902899	16,41776098
TZ	TZ_089	HYB	0,0964137	0,903586	H_PM	cp_PM	50,33878298	16,417578
TZ	TZ_090	PUG	0,126223	0,873777	H_PM	cp_PM	50,33857998	16,41776802
TZ	TZ_091	PS	0,503409	0,496591	H_PM	cp_PM	50,33858702	16,41776199
TZ	TZ_092	PS	0,9999	0,0001	PS	cp_PS	50,33858098	16,41789601
TZ	TZ_093	PUG	0,122974	0,877026	H_PM	cp_PM	50,33853496	16,41766199
TZ	TZ_094	HYB	0,214117	0,785883	H_PM	cp_PM	50,33969996	16,41764296
TZ	TZ_095	PS	0,9999	0,0001	PS	cp_PS	50,33990499	16,41736099
TZ	TZ_096	PS	0,9999	0,0001	PS	cp_PS	50,34002703	16,41721196
TZ	TZ_097	PS	0,9999	0,0001	PS	cp_PS	50,34006299	16,41721599
TZ	TZ_098	PS	0,9999	0,0001	PS	cp_PS	50,340094	16,41716796
TZ	TZ_099	PS	0,9999	0,0001	PS	cp_PS	50,34008101	16,41702396
TZ	TZ_100	PS	0,9999	0,0001	PS	cp_PS	50,33997296	16,41672196
TZ	TZ_101	PS	0,9999	0,0001	PS	cp_PS	50,33999199	16,416513
TZ	TZ_102	PS	0,9999	0,0001	PS	cp_PS	50,33998604	16,41620203
TZ	TZ_103	PS	0,9999	0,0001	PS	cp_PS	50,34002099	16,41599701
TZ	TZ_104	PS	0,525235	0,474765	H_S	cp_PM	50,34007497	16,41578704
TZ	TZ_105	PS	0,9999	0,0001	PS	cp_PS	50,33995603	16,41550398
TZ	TZ_106	PS	0,9999	0,0001	PS	cp_PS	50,34002502	16,41554799
TZ	TZ_107	PS	0,9999	0,0001	PS	cp_PS	50,34011202	16,41545696
TZ	TZ_108	PS	0,9999	0,0001	PS	cp_PS	50,34026901	16,41527901
TZ	TZ_109	HYB	0,378376	0,621624	H_PM	cp_PM	50,34011001	16,41509897
TZ	TZ_110	PS	0,9999	0,0001	PS	cp_PS	50,33962503	16,41447502
TZ	TZ_111	PS	0,9999	0,0001	PS	cp_PS	50,33914399	16,41290803
TZ	TZ_112	PS	0,9999	0,0001	PS	cp_PS	50,33895196	16,41307097
TZ	TZ_113	HYB	0,0608709	0,939129	H_PM	cp_PM	50,33754498	16,412544
TZ	TZ_114	HYB	0,0922548	0,907745	H_PM	cp_PM	50,337506	16,41256596
TZ	TZ_115	HYB	0,059404	0,940596	H_PM	cp_PM	50,33741397	16,41278397
TZ	TZ_116	HYB	0,0968648	0,903135	H_PM	cp_PM	50,337347	16,41276704
TZ	TZ_117	PM	0,0829103	0,91709	H_PM	cp_PM	50,33731196	16,41338504
TZ	TZ_118	HYB	0,122157	0,877843	H_PM	cp_PM	50,33717802	16,41356098
TZ	TZ_119	PM	0,074494	0,925506	H_PM	cp_PM	50,33708598	16,41343298
TZ	TZ_120	PS	0,102649	0,897351	H_PM	cp_PM	50,33687501	16,41354597
TZ	TZ_121	HYB	0,9999	0,0001	PS	cp_PS	50,33676596	16,41363398
TZ	TZ_122	PUG	0,101186	0,898814	H_PM	cp_PM	50,33683101	16,41384998
TZ	TZ_123	PS	0,0895793	0,910421	H_PM	cp_PM	50,33594303	16,41476604
TZ	TZ_124	PS	0,9999	0,0001	PS	cp_PM	50,33502596	16,41497098
TZ	TZ_125	PS	0,9999	0,0001	PS	cp_PS	50,33488599	16,41516804
TZ	TZ_126	PS	0,9999	0,0001	PS	cp_PS	50,33476797	16,415219
TZ	TZ_127	PS	0,9999	0,0001	PS	cp_PS	50,33483796	16,41557297
TZ	TZ_128	PS	0,9999	0,0001	PS	cp_PS	50,33493997	16,41545503
TZ	TZ_129	PS	0,9999	0,0001	PS	cp_PS	50,33495304	16,41543299
TZ	TZ_130	PUG	0,9999	0,0001	PS	cp_PS	50,33501096	16,415262
TZ	TZ_131	HYB	0,115221	0,884779	H_PM	cp_PM	50,33708104	16,41578302
TZ	TZ_132	HYB	0,0985586	0,901441	H_PM	cp_PM	50,33729402	16,416067
TZ	TZ_133	HYB	0,149473	0,850527	H_PM	cp_PM	50,33733602	16,416255
TZ	TZ_134	PUG	0,128415	0,871585	H_PM	cp_PM	50,337548	16,41646899
TZ	TZ_135	PM	0,138801	0,861199	H_PM	cp_PM	50,337707	16,41675297
TZ	TZ_136	PM	0,12481	0,87519	H_PM	cp_PM	50,337779	16,41674601
TZ	TZ_137	PM	0,0941077	0,905892	H_PM	cp_PM	50,33790699	16,41675398
TZ	TZ_138	PM	0,141319	0,858681	H_PM	cp_PM	50,33801897	16,41662104
TZ	TZ_139	HYB	0,0478263	0,952174	H_PM	cp_PM	50,33819198	16,41645298
TZ	TZ_140	HYB	0,116613	0,883387	H_PM	cp_PM	50,33822701	16,41645298
TZ	TZ_141	HYB	0,0939812	0,906019	H_PM	cp_PM	50,33850697	16,41637
TZ	TZ_142	HYB	0,0770677	0,922932	H_PM	cp_PM	50,33871199	16,416441
TZ	TZ_143	HYB	0,122961	0,877039	H_PM	cp_PM	50,338958	16,41645399
TZ	TZ_144	HYB	0,351403	0,648597	H_PM	cp_PM	50,33903997	16,41673696
TZ	TZ_145	HYB	0,283473	0,716527	H_PM	cp_PM	50,33925698	16,41703896
TZ	TZ_146	HYB	0,217701	0,782299	H_PM	cp_PM	50,33924399	16,41698096
TZ	TZ_147	HYB	0,128815	0,871185	H_PM	cp_PM	50,339174	16,41692103
TZ	TZ_148	PS	0,11154	0,88846	H_PM	cp_PM	50,33948002	16,41686797
TZ	TZ_149	PS	0,9999	0,0001	PS	cp_PS	50,33951296	16,416859
TZ	TZ_150	PS	0,482252	0,517748	H_PM	cp_PM	50,339548	16,41693301
TZ	TZ_151	PS	0,538519	0,461481	H_S	cp_PM	50,339563	16,41696696
TZ	TZ_152	HYB	0,9999	0,0001	PS	cp_PS	50,33959201	16,41700996
TZ	TZ_153	PS	0,141994	0,858006	H_PM	cp_PM	50,339649	16,41693
TZ	TZ_154	HYB	0,480208	0,519792	H_PM	cp_PM	50,33967599	16,41676798
TZ	TZ_155	HYB	0,0878396	0,91216	H_PM	cp_PM	50,33961204	16,41669597
TZ	TZ_156	HYB	0,108612	0,891388	H_PM	cp_PM	50,33955001	16,416527
TZ	TZ_157	PM	0,23592	0,76408	H_PM	cp_PM	50,33954599	16,41630496
TZ	TZ_158	HYB	0,0755753	0,924425	H_PM	cp_PM	50,339447	16,41618996
TZ	TZ_159	HYB	0,115401	0,884599	H_PM	cp_PM	50,33962302	16,41590497
TZ	TZ_160	PS	0,0689671	0,931033	H_PM	cp_PM	50,33965998	16,41559803
TZ	TZ_161	HYB	0,9999	0,0001	PS	cp_PS	50,33967499	16,41568403
TZ	TZ_162	HYB	0,31489	0,68511	H_PM	cp_PM	50,33967901	16,41541597
TZ	TZ_163	PM	0,30173	0,69827	H_PM	cp_PM	50,33977599	16,41534599
TZ	TZ_164	HYB	0,0620443	0,937956	H_PM	cp_PM	50,339835	16,41528203
TZ	TZ_165	HYB	0,131334	0,868666	H_PM	cp_PM	50,339807	16,41514901
TZ	TZ_166	PM	0,300645	0,699355	H_PM	cp_PM	50,33963299	16,41501599
TZ	TZ_167	PM	0,114412	0,885588	H_PM	cp_PM	50,33964397	16,41471399
TZ	TZ_168	HYB	0,10474	0,89526	H_PM	cp_PM	50,33935899	16,41502697
TZ	TZ_169	PM	0,492263	0,507737	H_PM	cp_PM	50,33912002	16,41537901
TZ	TZ_170	PM	0,104034	0,895966	H_PM	cp_PM	50,33888399	16,41539502
TZ	TZ_171	HYB	0,125921	0,874079	H_PM	cp_PM	50,33882196	16,41524197
TZ	TZ_172	PM	0,0845519	0,915448	H_PM	cp_PM	50,33865499	16,415263
TZ	TZ_173	PM	0,0679484	0,932052	H_PM	cp_PM	50,33847696	16,41511599
TZ	TZ_174	HYB	0,14079	0,85921	H_PM	cp_PM	50,33841703	16,41514197
TZ	TZ_175	PM	0,0969733	0,903027	H_PM	cp_PM	50,33820103	16,41488699
TZ	TZ_176	PM	0,123154	0,876846	H_PM	cp_PM	50,33814504	16,414946
TZ	TZ_177	HYB	0,0974739	0,902526	H_PM	cp_PM	50,337994	16,414802
TZ	TZ_178	PM	0,137525	0,862475	H_PM	cp_PM	50,33799299	16,41474601
TZ	TZ_179	PM	0,115787	0,884213	H_PM	cp_PM	50,33797497	16,41454702
TZ	TZ_180	PM	0,133412	0,866588	H_PM	cp_PM	50,33796902	16,41441601
TZ	TZ_181	HYB	0,117077	0,882923	H_PM	cp_PM	50,33800699	16,41423396
TZ	TZ_182	HYB	0,0875945	0,912405	H_PM	cp_PM	50,33803599	16,41421904
TZ	TZ_183	PM	0,160114	0,839886	H_PM	cp_PM	50,33795896	16,41410798
TZ	TZ_184	HYB	0,107052	0,892948	H_PM	cp_PM	50,337909	16,41399197
TZ	TZ_185	PM	0,130641	0,869359	H_PM	cp_PM	50,33787799	16,41400798
TZ	TZ_186	HYB	0,0846484	0,915352	H_PM	cp_PM	50,33780398	16,41390002
TZ	TZ_188	PM	0,0710971	0,928903	H_PM	cp_PM	50,33768202	16,41382702
TZ	TZ_189	PM	0,102206	0,897794	H_PM	cp_PM	50,33762796	16,41374798
TZ	TZ_190	PM	0,0375155	0,962485	H_PM	cp_PM	50,33767297	16,41356399
TZ	TZ_191	PM	0,103228	0,896772	H_PM	cp_PM	50,33763399	16,41347799
TZ	TZ_192	PM	0,0764985	0,923502	H_PM	cp_PM	50,33763299	16,41336601
TZ	TZ_193	PM	0,0554141	0,944586	H_PM	cp_PM	50,33754598	16,41306703
TZ	TZ_194	PM	0,0825025	0,917497	H_PM	cp_PM	50,33749896	16,41290501
TZ	TZ_195	PM	0,101848	0,898152	H_PM	cp_PM	50,33759099	16,41289
TZ	TZ_196	HYB	0,119188	0,880812	H_PM	cp_PM	50,33757297	16,41288799
TZ	TZ_197	PM	0,105093	0,894907	H_PM	cp_PM	50,33762201	16,41272698
TZ	TZ_198	HYB	0,107374	0,892626	H_PM	cp_PM	50,337707	16,41266503
TZ	TZ_199	PM	0,0714773	0,928523	H_PM	cp_PM	50,33781798	16,41249203
TZ	TZ_200	PM	0,116196	0,883804	H_PM	cp_PM	50,33763902	16,41225901
TZ	TZ_201	PS	0,9999	0,0001	PS	cp_PS	50,33822802	16,41122502
TZ	TZ_202	PS	0,9999	0,0001	PS	cp_PS	50,33885297	16,41147698
TZ	TZ_203	PS	0,9999	0,0001	PS	cp_PS	50,33896403	16,41115302
TZ	TZ_204	PS	0,9999	0,0001	PS	cp_PS	50,33898097	16,41162702
TZ	TZ_205	PS	0,9999	0,0001	PS	cp_PS	50,339045	16,41167002
TZ	TZ_206	PS	0,9999	0,0001	PS	cp_PS	50,33913301	16,41184201
TZ	TZ_207	PS	0,9999	0,0001	PS	cp_PS	50,33933602	16,41219397
TZ	TZ_208	PUG	0,291131	0,708869	H_PM	cp_PM	50,33933602	16,41219397
TZ	TZ_209	PUG	0,504285	0,495715	H_PM	cp_PM	50,33933602	16,41219397
TZ	TZ_210	PS	0,9999	0,0001	PS	cp_PS	50,33935597	16,41251802
TZ	TZ_211	PUG	0,0735267	0,926473	H_PM	cp_PM	50,33958203	16,41259102
TZ	TZ_212	PS	0,9999	0,0001	PS	cp_PS	50,33962696	16,41288104
TZ	TZ_213	PUG	0,0658059	0,934194	H_PM	cp_PM	50,33962	16,41281599
TZ	TZ_214	PS	0,9999	0,0001	PS	cp_PS	50,33972503	16,41293996
TZ	TZ_215	PS	0,9999	0,0001	PS	cp_PS	50,33991404	16,41290702
TZ	TZ_216	PUG	0,0858539	0,914146	H_PM	cp_PM	50,34002502	16,41295304
TZ	TZ_217	PS	0,9999	0,0001	PS	cp_PS	50,33999803	16,41306703
TZ	TZ_218	PUG	0,117776	0,882224	H_PM	cp_PM	50,340138	16,41312
TZ	TZ_219	PS	0,510249	0,489751	H_S	cp_PM	50,34012199	16,413148
TZ	TZ_220	PS	0,9999	0,0001	PS	cp_PS	50,34032098	16,413321
TZ	TZ_221	PS	0,9999	0,0001	PS	cp_PS	50,34038703	16,41321296
TZ	TZ_222	PS	0,9999	0,0001	PS	cp_PS	50,34048602	16,41322201
TZ	TZ_223	PS	0,9999	0,0001	PS	cp_PS	50,340526	16,41302998
TZ	TZ_224	PUG	0,116301	0,883699	H_PM	cp_PM	50,34055701	16,41307097
TZ	TZ_225	PUG	0,105568	0,894432	H_PM	cp_PS	50,34060596	16,413292
TZ	TZ_226	PS	0,9999	0,0001	PS	cp_PS	50,34052902	16,41279696
TZ	TZ_227	PUG	0,316118	0,683882	H_PM	cp_PM	50,34035702	16,41251701
TZ	TZ_228	PUG	0,294915	0,705085	H_PM	cp_PM	50,34028703	16,412414
TZ	TZ_229	PUG	0,035159	0,964841	H_PM	cp_PM	50,34052198	16,41236999
TZ	TZ_230	PUG	0,0248706	0,975129	PM	cp_PM	50,34051603	16,41242104
TZ	TZ_231	PUG	0,190184	0,809816	H_PM	cp_PM	50,34052701	16,41218802
TZ	TZ_232	PUG	0,12009	0,87991	H_PM	cp_PM	50,34053698	16,41220101
TZ	TZ_233	PS	0,9999	0,0001	PS	cp_PS	50,34063203	16,41238298
TZ	TZ_234	PS	0,9999	0,0001	PS	cp_PS	50,34067797	16,41247803
TZ	TZ_235	PS	0,9999	0,0001	PS	cp_PS	50,34063597	16,41259597
TZ	TZ_236	PS	0,9999	0,0001	PS	cp_PS	50,34071703	16,41247502
TZ	TZ_237	PS	0,9999	0,0001	PS	cp_PS	50,34077201	16,41230503
TZ	TZ_238	PS	0,9999	0,0001	PS	cp_PS	50,340813	16,41213597
TZ	TZ_239	PS	0,9999	0,0001	PS	cp_PS	50,34094803	16,41216204
TZ	TZ_240	PS	0,9999	0,0001	PS	cp_PS	50,341015	16,41206698
TZ	TZ_242	PS	0,9999	0,0001	PS	cp_PS	NA	NA
TZ	TZ_243	PUG	0,0797908	0,920209	H_PM	cp_PM	50,34092003	16,41200496
TZ	TZ_245	PUG	0,0539238	0,946076	H_PM	cp_PM	50,34104199	16,41202801
TZ	TZ_246	PUG	0,094954	0,905046	H_PM	cp_PM	50,34112003	16,41218098
TZ	TZ_247	PUG	0,0527186	0,947281	H_PM	cp_PM	50,34127903	16,412271
TZ	TZ_248	PUG	0,148415	0,851585	H_PM	cp_PM	50,34133502	16,41266897
TZ	TZ_249	PUG	0,050916	0,949084	H_PM	cp_PM	50,34133402	16,412775
TZ	TZ_250	PUG	0,12822	0,87178	H_PM	cp_PM	50,341375	16,41284902
TZ	TZ_251	PUG	0,0639324	0,936068	H_PM	cp_PM	50,34145799	16,41308304
TZ	TZ_252	PUG	0,0545065	0,945493	H_PM	cp_PM	50,34150803	16,41331103
TZ	TZ_253	PUG	0,0775442	0,922456	H_PM	cp_PM	50,341604	16,413248
TZ	TZ_254	PUG	0,0414565	0,958544	H_PM	cp_PM	50,341576	16,41348302
TZ	TZ_255	PUG	0,0738543	0,926146	H_PM	cp_PM	50,34169	16,41370799
TZ	TZ_256	PUG	0,084424	0,915576	H_PM	cp_PM	50,34174196	16,41374102
TZ	TZ_257	PUG	0,0779084	0,922092	H_PM	cp_PM	50,34170198	16,41378704
TZ	TZ_258	PUG	0,0668373	0,933163	H_PM	cp_PM	50,341705	16,41388502
TZ	TZ_259	PUG	0,110833	0,889167	H_PM	cp_PM	50,34155798	16,413809
TZ	TZ_260	PUG	0,0642007	0,935799	H_PM	cp_PM	50,34150803	16,41376097
TZ	TZ_261	HYB	0,119906	0,880094	H_PM	cp_PM	50,33908901	16,41101497
TZ	TZ_262	HYB	0,45367	0,54633	H_PM	cp_PM	50,33946997	16,41089603
TZ	TZ_263	PM	0,0938986	0,906101	H_PM	cp_PM	50,33944197	16,410789
TZ	TZ_264	PS	0,9999	0,0001	PS	cp_PS	50,33949897	16,41068297
TZ	TZ_266	HYB	0,0253802	0,97462	PM	cp_PM	50,33972302	16,41096502
TZ	TZ_267	HYB	0,480579	0,519421	H_PM	cp_PM	50,33978202	16,41129501
TZ	TZ_268	HYB	0,0634281	0,936572	H_PM	cp_PM	50,33974397	16,41148
TZ	TZ_269	PS	0,9999	0,0001	PS	cp_PS	50,33967298	16,41155502
TZ	TZ_270	HYB	0,220967	0,779033	H_PM	cp_PM	50,33969603	16,41211602
TZ	TZ_271	HYB	0,319018	0,680982	H_PM	cp_PM	50,33925497	16,41200404
TZ	TZ_272	HYB	0,317895	0,682105	H_PM	cp_PM	50,33930803	16,41198099
TZ	TZ_273	HYB	0,319351	0,680649	H_PM	cp_PM	50,33953199	16,41219003
TZ	TZ_274	HYB	0,443719	0,556281	H_PM	cp_PM	50,33967499	16,41256101
TZ	TZ_275	HYB	0,0653588	0,934641	H_PM	cp_PM	50,34011202	16,41306502
TZ	TZ_276	HYB	0,523904	0,476096	H_S	cp_PM	50,340296	16,41296997
TZ	TZ_277	HYB	0,281654	0,718346	H_PM	cp_PM	50,34032299	16,41298497
TZ	TZ_278	HYB	0,102884	0,897116	H_PM	cp_PM	50,34049901	16,41258096
TZ	TZ_279	HYB	0,0749044	0,925096	H_PM	cp_PM	50,34051502	16,41228198
TZ	TZ_280	PM	0,126655	0,873345	H_PM	cp_PM	50,34076899	16,41184998
TZ	TZ_281	HYB	0,1174	0,8826	H_PM	cp_PM	50,340699	16,41169902
TZ	TZ_282	HYB	0,0534509	0,946549	H_PM	cp_PM	50,34075399	16,41146902
TZ	TZ_284	PM	0,0777066	0,922293	H_PM	cp_PM	50,34110502	16,41154496
TZ	TZ_286	HYB	0,121823	0,878177	H_PM	cp_PM	50,34133997	16,41179902
TZ	TZ_287	PM	0,0916679	0,908332	H_PM	cp_PM	50,34139504	16,411639
TZ	TZ_288	HYB	0,141897	0,858103	H_PM	cp_PM	50,34143301	16,41159399
TZ	TZ_289	HYB	0,0415891	0,958411	H_PM	cp_PM	50,34132999	16,41148201
TZ	TZ_290	PM	0,126649	0,873351	H_PM	cp_PM	50,34136704	16,41138797
TZ	TZ_291	HYB	0,0814891	0,918511	H_PM	cp_PM	50,34154097	16,41184797
TZ	TZ_292	PM	0,0600471	0,939953	H_PM	cp_PM	50,34160098	16,411854
TZ	TZ_293	HYB	0,037322	0,962678	H_PM	cp_PM	50,34139596	16,41216396
TZ	TZ_294	HYB	0,0848157	0,915184	H_PM	cp_PM	50,34146301	16,41293401
TZ	TZ_296	PUG	0,0995775	0,900422	H_PM	cp_PM	50,34184699	16,41267501
TZ	TZ_298	PUG	0,0997161	0,900284	H_PM	cp_PM	50,34181103	16,41266202
TZ	TZ_299	HYB	0,0786506	0,921349	H_PM	cp_PM	50,34208302	16,41239497
TZ	TZ_300	PM	0,0624594	0,937541	H_PM	cp_PM	50,34208101	16,412027
TZ	TZ_301	PM	0,0663094	0,933691	H_PM	cp_PM	50,34249499	16,41164202
TZ	TZ_302	PM	0,0429024	0,957098	H_PM	cp_PM	50,34275098	16,41154404
TZ	TZ_303	HYB	0,087552	0,912448	H_PM	cp_PM	50,34294804	16,41099402
TZ	TZ_304	PM	0,0426238	0,957376	H_PM	cp_PM	50,34309899	16,41093601
TZ	TZ_305	HYB	0,0486684	0,951332	H_PM	cp_PM	50,34306597	16,41060099
TZ	TZ_306	PM	0,0486818	0,951318	H_PM	cp_PM	50,34279599	16,410258
TZ	TZ_307	HYB	0,0792881	0,920712	H_PM	cp_PM	50,34259197	16,41001702
TZ	TZ_308	PM	0,0935209	0,906479	H_PM	cp_PM	50,34246499	16,40965601
TZ	TZ_309	PM	0,0805499	0,91945	H_PM	cp_PM	50,34234697	16,40938796
TZ	TZ_310	HYB	0,0569003	0,9431	H_PM	cp_PM	50,34212502	16,40908697
TZ	TZ_311	PM	0,0228302	0,97717	PM	cp_PM	50,34173199	16,40892101
TZ	TZ_312	HYB	0,0332379	0,966762	PM	cp_PM	50,34162202	16,40878497
TZ	TZ_313	HYB	0,0722108	0,927789	H_PM	cp_PM	50,341432	16,40892997
TZ	TZ_314	PM	0,0421187	0,957881	H_PM	cp_PM	50,34096496	16,40868799
TZ	TZ_315	HYB	0,0612769	0,938723	H_PM	cp_PM	50,34088299	16,40878597
TZ	TZ_316	PM	0,0656655	0,934334	H_PM	cp_PM	50,33956703	16,40803101
TZ	TZ_317	PUG	0,0832188	0,916781	H_PM	cp_PM	50,34566796	16,410574
TZ	TZ_318	PUG	0,0322345	0,967765	PM	cp_PM	50,34561097	16,41060401
TZ	TZ_319	PUG	0,0647004	0,9353	H_PM	cp_PM	50,34533604	16,41108999
TZ	TZ_320	PUG	0,0491044	0,950896	H_PM	cp_PM	50,34523998	16,410977
TZ	TZ_321	PUG	0,0319763	0,968024	PM	cp_PM	50,34523202	16,41087399
TZ	TZ_322	HYB	0,0294072	0,970593	PM	cp_PM	50,3452	16,41088304
TZ	TZ_323	HYB	0,0699892	0,930011	H_PM	cp_PM	50,34519598	16,41086997
TZ	TZ_324	HYB	0,0212279	0,978772	PM	cp_PM	50,34502096	16,41082102
TZ	TZ_325	HYB	0,0495471	0,950453	H_PM	cp_PM	50,34493899	16,41073996
TZ	TZ_326	HYB	0,00913715	0,990863	PM	cp_PM	50,34480203	16,41051197
TZ	TZ_327	HYB	0,0922595	0,90774	H_PM	cp_PM	50,344467	16,410358
TZ	TZ_328	PM	0,053289	0,946711	H_PM	cp_PM	50,34436902	16,41043704
TZ	TZ_329	HYB	0,0358996	0,9641	H_PM	cp_PM	50,34424002	16,41053704
TZ	TZ_330	HYB	0,0547125	0,945288	H_PM	cp_PM	50,34413399	16,41057903
TZ	TZ_331	HYB	0,0330394	0,966961	PM	cp_PM	50,34386099	16,41052698
TZ	TZ_332	PM	0,0646777	0,935322	H_PM	cp_PM	50,34375999	16,41049999
TZ	TZ_333	HYB	0,0721947	0,927805	H_PM	cp_PM	50,34372697	16,41052396
TZ	TZ_334	PM	0,0399189	0,960081	H_PM	cp_PM	50,34359202	16,41056604
TZ	TZ_335	PM	0,0556117	0,944388	H_PM	cp_PM	50,34330896	16,41053301
TZ	TZ_336	PM	0,0570501	0,94295	H_PM	cp_PM	50,34311098	16,41058104
TZ	TZ_337	HYB	0,0623329	0,937667	H_PM	cp_PM	50,34306798	16,41055799
TZ	TZ_338	PM	0,0219375	0,978063	PM	cp_PM	50,34306798	16,41055799
TZ	TZ_339	HYB	0,0537044	0,946296	H_PM	cp_PM	50,34292004	16,41069797
TZ	TZ_340	PM	0,0397704	0,96023	H_PM	cp_PM	50,343085	16,41095404
TZ	TZ_341	PM	0,0557348	0,944265	H_PM	cp_PM	50,343316	16,41090902
TZ	TZ_342	HYB	0,0371547	0,962845	H_PM	cp_PM	50,34330603	16,41110902
TZ	TZ_343	PM	0,0452396	0,95476	H_PM	cp_PM	50,34323604	16,41144698
TZ	TZ_344	PM	0,062016	0,937984	H_PM	cp_PM	50,34325297	16,411552
TZ	TZ_345	HYB	0,0785198	0,92148	H_PM	cp_PM	50,34326001	16,411738
TZ	TZ_346	PM	0,039188	0,960812	H_PM	cp_PM	50,34348004	16,41192701
TZ	TZ_347	PM	0,053161	0,946839	H_PM	cp_PM	50,34349403	16,41195701
TZ	TZ_348	HYB	0,0388604	0,96114	H_PM	cp_PM	50,34373904	16,411998
TZ	TZ_349	PM	0,0451615	0,954838	H_PM	cp_PM	50,34391799	16,41169801
TZ	TZ_350	PM	0,0630831	0,936917	H_PM	cp_PM	50,34398496	16,41140498
TZ	TZ_351	PM	0,0408666	0,959133	H_PM	cp_PM	50,34407599	16,41132996
TZ	TZ_352	PM	0,0420087	0,957991	H_PM	cp_PM	50,34412997	16,41101397
TZ	TZ_353	PM	0,0550885	0,944912	H_PM	cp_PM	50,34413802	16,41105596
TZ	TZ_354	PM	0,070884	0,929116	H_PM	cp_PM	50,34421404	16,41115696
TZ	TZ_355	PM	0,0001	0,9999	PM	cp_PM	50,34438201	16,41141797
TZ	TZ_356	PM	0,05546	0,94454	H_PM	cp_PM	50,34458301	16,41131203
TZ	TZ_357	PM	0,0403035	0,959696	H_PM	cp_PM	50,34461201	16,41128797
TZ	TZ_358	PM	0,0265645	0,973436	PM	cp_PM	50,34471503	16,41127003
TZ	TZ_360	HYB	0,061971	0,938029	H_PM	cp_PM	50,34483698	16,41136299
TZ	TZ_361	PM	0,0295254	0,970475	PM	cp_PM	50,34484796	16,41118898
TZ	TZ_362	HYB	0,0163159	0,983684	PM	cp_PM	50,34485299	16,411063
TZ	TZ_363	HYB	0,0447842	0,955216	H_PM	cp_PM	50,34495299	16,41107901
TZ	TZ_364	HYB	0,0610311	0,938969	H_PM	cp_PM	50,34503496	16,41098798
TZ	TZ_365	PUG	0,0643258	0,935674	H_PM	cp_PM	50,34521702	16,41049102
TZ	TZ_366	PUG	0,0430201	0,95698	H_PM	cp_PM	50,34519003	16,41042296
TZ	TZ_367	PUG	0,0648107	0,935189	H_PM	cp_PM	50,34507897	16,41054902
TZ	TZ_368	PUG	0,030576	0,969424	PM	cp_PM	50,344467	16,40989599
TZ	TZ_369	PUG	0,0320199	0,96798	PM	cp_PM	50,34431797	16,40990001
TZ	TZ_370	PUG	0,04649	0,95351	H_PM	cp_PM	50,344394	16,40967102
TZ	TZ_371	PS	0,9999	0,0001	PS	cp_PS	50,34743303	16,41099502
TZ	TZ_372	HYB	0,75148	0,24852	H_S	cp_PM	50,34758901	16,41108496
TZ	TZ_373	PS	0,694311	0,305689	H_S	cp_PM	50,34766001	16,41101598
TZ	TZ_374	PS	0,9999	0,0001	PS	cp_PS	50,34766696	16,41122301
TZ	TZ_375	PS	0,786237	0,213763	H_S	cp_PM	50,34771499	16,41111899
TZ	TZ_376	PUG	0,0759621	0,924038	H_PM	cp_PM	50,34794801	16,410904
TZ	TZ_377	PM	0,0001	0,9999	PM	cp_PM	50,34808698	16,41073502
TZ	TZ_378	PM	0,0270644	0,972936	PM	cp_PM	50,34805999	16,41035599
TZ	TZ_379	PM	0,0671298	0,93287	H_PM	cp_PM	50,34825898	16,41003496
TZ	TZ_380	PM	0,0544267	0,945573	H_PM	cp_PM	50,34838102	16,41010403
TZ	TZ_381	PM	0,026515	0,973485	PM	cp_PM	50,34860004	16,409769
TZ	TZ_382	PM	0,0528084	0,947192	H_PM	cp_PM	50,34857799	16,40951998
TZ	TZ_383	PM	0,0743187	0,925681	H_PM	cp_PM	50,34883901	16,409193
TZ	TZ_384	PM	0,0513792	0,948621	H_PM	cp_PM	50,34901796	16,40893601
TZ	TZ_385	PM	0,0252007	0,974799	PM	cp_PM	50,34881696	16,40876401
TZ	TZ_386	PM	0,00422604	0,995774	PM	cp_PM	50,348895	16,40833704
TZ	TZ_387	HYB	0,0426216	0,957378	H_PM	cp_PM	50,34895803	16,40840803
TZ	TZ_388	PM	0,0561943	0,943806	H_PM	cp_PM	50,34902299	16,408374
TZ	TZ_389	PM	0,0475222	0,952478	H_PM	cp_PM	50,34937402	16,40880701
TZ	TZ_390	PM	0,0288169	0,971183	PM	cp_PM	50,34960503	16,40866502
TZ	TZ_391	PM	0,0277395	0,972261	PM	cp_PM	50,34996998	16,40872596
TZ	TZ_392	PM	0,0124198	0,98758	PM	cp_PM	50,35014197	16,40867902
TZ	TZ_393	PM	0,0638089	0,936191	H_PM	cp_PM	50,350362	16,40910599
TZ	TZ_394	PM	0,016048	0,983952	PM	cp_PM	50,35053601	16,40920297
TZ	TZ_395	PM	0,0387212	0,961279	H_PM	cp_PM	50,35100003	16,40921798
TZ	TZ_396	PM	0,0623014	0,937699	H_PM	cp_PM	50,35151702	16,41055397
TZ	TZ_397	PM	0,0595245	0,940475	H_PM	cp_PM	50,35144804	16,41104397
TZ	TZ_398	PM	0,0415547	0,958445	H_PM	cp_PM	50,35144301	16,41213303
TZ	TZ_399	HYB	0,0001	0,9999	PM	cp_PM	50,351254	16,41266101
TZ	TZ_400	PM	0,0277406	0,972259	PM	cp_PM	50,35124998	16,41375602
TZ	TZ_402	PM	0,293119	0,706881	H_PM	cp_PM	50,34809897	16,41197604
TZ	TZ_403	PS	0,9999	0,0001	PS	cp_PS	50,34804398	16,41168703
TZ	TZ_404	PS	0,47748	0,52252	H_PM	cp_PM	50,347989	16,41164999
TZ	TZ_405	PS	0,9999	0,0001	PS	cp_PS	50,34793502	16,41168603
TZ	TZ_406	PS	0,46601	0,53399	H_PM	cp_PM	50,34793904	16,411466
TZ	TZ_407	PS	0,713161	0,286839	H_S	cp_PM	50,34789898	16,41137397
TZ	TZ_408	PS	0,9999	0,0001	PS	cp_PS	50,34786603	16,41121798
TZ	TZ_409	PS	0,64063	0,35937	H_S	cp_PM	50,34798698	16,41117901
TZ	TZ_410	PS	0,9999	0,0001	PS	cp_PS	50,34819402	16,410488
TZ	TZ_411	PM	0,0219803	0,97802	PM	cp_PM	50,34822796	16,41079998
TZ	TZ_412	PUG	0,0413786	0,958621	H_PM	cp_PM	50,34783301	16,41093601
TZ	TZ_413	PS	0,9999	0,0001	PS	cp_PS	50,347515	16,41119904
TZ	TZ_414	PS	0,729345	0,270655	H_S	cp_PS	50,34750503	16,41123198
TZ	TZ_415	PS	0,9999	0,0001	PS	cp_PS	50,34745901	16,41128001
TZ	TZ_416	PS	0,705858	0,294142	H_S	cp_PM	50,34733504	16,41128797
TZ	TZ_417	PS	0,9999	0,0001	PS	cp_PS	50,34730403	16,41119803
TZ	TZ_419	PS	0,710678	0,289322	H_S	cp_PM	50,347169	16,41098798
TZ	TZ_420	PS	0,9999	0,0001	PS	cp_PS	50,34706104	16,41160799
